# Supplementary material for: Temozolomide promotes genomic and phenotypic changes in glioblastoma cells
Source: Cancer Cell Int. 2016 May 5;16:36. doi: 10.1186/s12935-016-0311-8 (PMC4858898; doi:10.1186/s12935-016-0311-8)
Supplement: Supplementary file 1 — 10.1186/s12935-016-0311-8A list of CCAs/NCCAs and their copy number variation in U251, U251TMZ1 and U251TMZ1 cells. [file 12935_2016_311_MOESM1_ESM.xls]

## Sheet: Лист1
Supplementary Table 1
Cell lines	U251	U251TMZ1	U251TMZ2 (polyploid)	U251TMZ2 (hyperdiploid)
Av Chr No ± SD	53 ± 9.2	100 ± 8.2	108.2 ± 13.4	53.9 ± 7.5
Chromo #	Copy number (% clonal)
1	1 (100)	2 (45)/1 (40)	2 (50)/3 (25)/4 (10)	1 (80)/2 (15)
2	2 (75)/1 (15)	3 (45)/4 (35)	4 (40)/2 (30)/3 (25)	2 (100)
3	2 (90)/ 1 (5)	2 (35)/3 (35)	4 (55)/3 (30)	2 (90)/1 (10)
4	2 (95)/ 1 (5)	4 (50)/3 (35)	4 (80)/5 (10)	2 (95)/3 (5)
5	2 (90)/ 1 (10)	4 (40)/3 (30)	4 (60)/3 (15)/2 (15)	2 (50)/3 (25)/1 (25)
6	3 (90)/ 2 (10)	3 (45)/ 2 (30)	6 (70)/5 (10)/3 (10)	2 (80)/2 (15)/4 (5)
7	4 (75)/3 (20)	5 (30)/6 (25)	8 (35)/7 (35)/ 6 (20)	3 (65)/4 (25)/5 (5)/2 (5)
8	1 (60)/2 (35)	3 (50)/4 (35)	3 (45)/2 (35)/4 (15)	2 (70)/1 (30)
9	3 (65)/2 (30)	4 (55)/5 (30)	7 (20)/6 (20)/5 (20)/4 (20)	3 (55)/2 (25)/4 (15)/1 (5)
10	2 (75)/1 (25)	3 (35)/4 (30)	4 (65)/5 (25)	2 (75)/1 (20)/3 (5)
11	1 (90)/ 2 (5)	3 (40)/2 (30)	2 (55)/3 (35)	1 (75)/2 (5)
12	2 (70)/3 (20)	4 (45)/5 (25)	4 (40)/5 (30)/3 (10)	2 (85)/1 (15)
13	2 (90)/1 (10)	3 (45)/4 (35)	4 (60)/5 (15)/3 (15)	2 (85)/1 (15)
14	2 (95)/ 3 (5)	4 (40)/3 (40)	4 (60)/5 (20)/3 (20)	2 (95)
15	2 (75)/3 (15)	4 (50)/3 (40)	4 (65)/5 (15)/3 (15)	2 (90)/1 (10)
16	2 (95)/ 3 (5)	4 (40)/3 (35)	4 (65)/3 (25)	2 (85)/1 (10)/3 (5)
17	2 (100)	4 (45)/5 (25)	4 (35)/6 (25)/5 (20)	2 (60)/3 (40)
18	1 (90)/2 (10)	2 (85)/1 (15)	2 (80)/3 (15)/1 (5)	1 (90)/2 (5)
19	3 (85)/2 (15)	6 (35)/4 (30)	6 (55)/7 (15)/4 (15)	3 (75)/2 (15)/4 (5)/1 (5)
20	3 (80)/2 (20)	6 (35)/5 (30)	5 (45)/6 (30)/7 (10)/4 (10)	3 (85)/2 (15)
21	2 (65)/1 (30)	6 (35)/4 (20)	3 (35)/5 (30)/6 (15)	3 (65)/2 (30)/1 (5)
22	2 (80)/1 (15)	3 (35)/6 (25)	4 (40)/5 (25)/6 (10)	2 (80)/1 (20)
Х	1 (95)/ 2 (5)	2 (85)/1 (15)	2 (60)/1 (25)/3 (15)	1 (90)/2 (5)
Y	-	-	-	-
del(1)(p22)	1 (100)	1 (45)/2 (45)	1 (50)/2 (35)	1 (65)
del(1)(q21.2)	1 (95)	3 (55)/2 (30)	2 (30)/3 (25)/1 (25)	1 (75)
del(4)(p15)	1 (70)	-	-	1 (30)
add(5)(p15)	1 (95)	-	1 (40)/2 (25)	1 (65)
inv(8)(p23.1q12)	1 (90)	1 (65)/ 2 (10)	2 (70)/1 (25)	1 (95)/2 (5)
add(11)(p14)	1 (100)	1 (50)/2 (25)	2 (65)/1 (20)	1 (100)
der(17)	1 (85)	-	-	1 (50)
add(9)(q34)	1 (10)	1 (5)	2 (5)	-
mar1	1 (85)	1 (60)/2 (35)	2 (65)/1 (30)	1 (10)
mar2	1 (95)	1 (100)	2 (50)/1 (30)/3 (20)	1 (10)
mar3	1 (80)	2 (50)/1 (45)	1 (70)/3 (20)	1 (5)
mar4	1 (95)	1 (50)/2 (45)	1 (65)/2 (35)	1 (80)
mar5	1 (10)	-	1(10)/2 (5)	-
mar6	1 (10)	1 (5)	1(30)	1 (45)
mar7	1 (10)	1 (35)	-	-
mar 8	1 (20)	1 (25)	1(5)/2 (5)	-
mar 9	1 (10)	-	1(5)	-
mar 10	1 (5)	-	1(5)	1 (10)
mar 11	1 (5)	2 (5)	-	-
mar 12	1 (5)	1 (10)	-	-
der(1)	1 (5)	1 (50)/2 (20)	1 (30)	-
der(1’)	1 (5)	-	-	1 (15)
t(7;11)(p13;p15)	1 (5)	-	-	-
del(2)(p14)	1 (5)	-	-	-
del(3)(q23)	1 (5)	-	-	-
t(3;3)(p25;p21)	1 (5)	-	-	-
del(6)(q21)	1 (5)	-	-	-
der(X)	1 (5)	-	-	-
del(3)(q25)	1 (5)	-	-	-
del(12)(p11.2)	1 (5)	-	-	-
del(11)(q23)	1 (5)	-	-	-
i(1)(q10)	-	1 (15)/2 (5)	-	-
i(1)(p10)	-	2 (50)/1 (40)	2 (35)/1 (30)	-
der(3)	-	1 (5)	-	-
t(14;11)(q31;q14)	-	1 (65)	-	-
add(19)(p13)	-	1 (30)	-	-
t(9;1)(p10;q10)	-	1 (10)	-	-
der(11)	-	1 (5)	-	-
add(5)(q35)	-	1 (10)	-	-
t(6;1)(q25;q25)	-	2 (55)/1 (30)	-	-
der(10)	-	1 (15)	-	-
del(3)(q13)	-	1 (60)	-	-
del(6)(q14)	-	1 (40)/2 (5)	1 (15)	-
del(5)(q33)	-	2 (5)	-	-
der(7)	-	1 (5)	1 (5)	-
der(9)	-	1 (5)	1 (10)	-
del(6)(q24)	-	1 (30)/2 (10)	-	-
mar13	-	1 (75)/2 (10)	2 (60)/1 (40)	1 (15)
mar14	-	1 (30)/2 (5)	1 (5)	-
mar15	-	1 (25)/2 (10)	1 (5)	-
mar16	-	1 (10)/2 (5)	-	-
mar17	-	1 (10)	-	-
mar18	-	1 (10)	-	-
mar19	-	1 (5)	-	-
mar20	-	1 (5)	1 (10)	-
mar21	-	1 (5)	1 (5)/2 (5)	1 (25)
mar22	-	1 (10)	1 (15)	-
mar23	-	1 (5)	1 (15)/2 (5)	-
mar24	-	1 (5)	-	-
mar25	-	-	1 (5)	1 (15)
mar26	-	-	1 (5)	-
der(11p)	-	1 (5)	-	-
der(11q)	-	1 (5)	-	-
der(4)	-	1 (5)	-	-
add(5)(q35)	-	1 (5)	-	-
del(7)(q10)	-	1 (5)	-	-
t(1;?)(p10;?)	-	1 (30)	1 (20)	-
add(7)(q36)	-	1 (5)	-	-
del(11)(p10)	-	1 (5)	-	-
del(3)(q10)	-	-	1 (5)	-
der(2)	-	-	1 (20)	-
del(1)(q41)	-	-	2 (15)/1 (5)	-
der(4)	-	-	1 (5)	-
del(7)(q22)	-	-	1 (5)	-
der(10)	-	-	2 (5)	-
t(11;3)(p10;q10)	-	-	1 (10)	-
add(19)(p13)	-	-	1 (15)	-
add(6)(q25)	-	-	1 (5)	-
add(11)(q24)	-	-	1 (5)	-
add(7q)	-	-	-	1 (20)
inv(8)(p23.1q12)	-	-	-	1 (5)
i(1p)	-	-	-	1 (15)
t(3q;12q)	-	-	-	1 (5)
del(5p)	-	-	-	1 (5)
del(6q)	-	-	-	1 (5)
inv(11pq)	-	-	-	1 (5)
del(4q)	-	-	-	1 (5)
mar27	-	-	1 (5)	-
mar28	-	-	1 (5)	-
mar29	-	-	1 (10)	-
mar30	-	-	1 (10)/2 (5)	-
mar31	-	-	1 (5)	-
mar32	-	-	-	1 (5)
mar33	-	-	-	1 (5)
mar34	-	-	-	1 (5)
mar35	-	-	-	1 (25)
mar36	-	-	-	1 (5)
mar37	-	-	-	1 (5)
mar38	-	-	-	1 (5)
mar39	-	-	-	1 (5)
mar40	-	-	-	1 (5)
mar41	-	-	-	1 (5)
mar42	-	-	-	1 (5)
mar43	-	-	-	1 (5)
mar44	-	-	-	1 (5)
Total CCAs	17	31	28	19
Loss of CCAs vs U251	-	5	4	5
New CCAs vs U251	-	21	17	8
Total NCCAs	14	19	17	19
Frequency of NCCAs	0.5	0.75	0.45	0.5
NCCAs per cell	0-3	0-4	0-4	0-4
