# Supplementary material for: Temozolomide promotes genomic and phenotypic changes in glioblastoma cells
Source: Cancer Cell Int. 2016 May 5;16:36. doi: 10.1186/s12935-016-0311-8 (PMC4858898; doi:10.1186/s12935-016-0311-8)
Supplement: Supplementary file 2 — 10.1186/s12935-016-0311-8Table S2. Detailed description of copy number alterations (CNAs) in U251, U251TMZ1 and U251TMZ1 cells. [file 12935_2016_311_MOESM2_ESM.xls]

## Sheet: Лист1
Supplementary Table 2
Locus positions of copy number alterations (CNAs) detected in U251 cells
№	Chr	Location	Start	Stop	Size	P-Value	Gain/Loss	Probes	Copy N
1	1	p36.33-p34.1	890921	43943681	43.05Mb	0.3072	Gain	227	3
2	1	p32.3-p32.2	51383756	56696249	5.31Mb	0.2486	Gain	29	3
3	1	p22.2-p12	89231641	120314216	31.08Mb	0.3418	Gain	167	3
4	2	p25.3-p16.3	178735	48396672	48.22Mb	0.1707	Gain	263	3
5	2	p16.2-p12	53601030	75838016	22.24Mb	0.0614	Gain	125	3
6	2	p11.2	84512857	89747882	5.24Mb	0.4684	Gain	21	3
7	2	q11.1-q14.1	95208096	114373255	19.17Mb	0.1615	Gain	94	3
8	2	q14.2-q14.3	118698903	122404868	3.71Mb	0.2495	Gain	22	3
9	2	q14.3	126879303	128846688	1.97Mb	0.0106	Gain	12	3
10	2	q22.1-q23.3	142093856	152083400	9.99Mb	0.0959	Gain	55	3
11	2	q31.1-q32.3	171851657	194799255	22.95Mb	0.2167	Gain	127	3
12	2	q33.1-q37.3	201437832	242645157	41.21Mb	0.1266	Gain	222	3
13	3	q26.33-q29	181983793	199130942	17.15Mb	0.0748	Gain	96	3
14	4	p16.3	164375	1533933	1.37Mb	0.036	Gain	8	3
15	4	q12-q21.1	54152103	77299153	23.15Mb	0.0144	Gain	124	4
16	5	p15.33	166333	3176118	3.01Mb	0.257	Gain	17	3
17	5	q11.1-q35.3	49651815	180619038	130.97Mb	0.1639	Gain	709	3
18	6	p25.3-p11.2	128183	57793894	57.67Mb	0.1718	Gain	316	3
19	6	q11.1-q27	62079434	170730084	108.65Mb	0.1495	Gain	594	3
20	7	p22.3-p11.2	159218	56285384	56.13Mb	0.0216	Gain	308	3
21	7	q11.21-q36.3	65422186	158807131	93.38Mb	0.0259	Gain	488	3
22	8	q11.1-q11.23	47969766	55506599	7.54Mb	0.1174	Gain	41	3
23	8	q23.3	112990430	114323808	1.33Mb	0.0002	Loss	9	0
24	8	q23.3-q24.3	114497119	146244896	31.75Mb	0.3504	Gain	176	3
25	9	p24.3-p21.3	244722	21794689	21.55Mb	0.1657	Gain	117	3
26	9	p21.3-p13.1	22404451	38710692	16.31Mb	0.1888	Gain	90	3
27	9	q21.11-q22.3	370548488	100848189	30.3Mb	0.1121	Gain	169	3
28	9	q31.1q-34.3	106595496	140061702	33.47Mb	0.1682	Gain	181	3
29	10	q11.21-q26.3	42851606	135196293	92.34Mb	0.1564	Gain	486	3
30	11	p15.5	238616	2532625	2.29Mb	0.2724	Gain	13	3
31	11	p14.3-p12	22260145	37530479	15.27Mb	0.1101	Gain	85	3
32	11	q13.1-q13.3	63650587	70639690	6.99Mb	0.2804	Gain	35	3
33	12	q24.31	123048434	123966206	917.77Kb	0.0192	Gain	5	3
34	12	q24.33	131359252	132209916	850.66Kb	0.0245	Gain	6	3
35	13	q31.2-q31.3	88370249	89982574	1.61Mb	0.0001	Loss	10	1
36	14	q32.32-q32.3	3102592121	104999669	2.41Mb	0.2854	Gain	14	3
37	15	q15.1-q26.3	39160373	100207302	61.05Mb	0.0889	Gain	332	3
38	16	q12.1-q22.3	45522724	70607321	25.08Mb	0.007	Gain	140	4
39	16	q23.1-q24.3	76290436	88580604	12.29Mb	0.0573	Gain	68	3
40	17	p13.3-p11.2	72316	21660476	21.59Mb	0.1229	Gain	112	3
41	17	q11.1-q25.3	22431116	78536603	56.11Mb	0.139	Gain	297	3
42	18	p11.32-p11.2	2176945	10269377	10.09Mb	0.1253	Gain	57	3
43	18	q11.2-q23	19063907	74780802	55.72Mb	0.0159	Loss	309	1
44	19	p13.3-p12	324141	23970571	23.65Mb	0.0517	Gain	105	4
45	19	q12-q13.43	33353330	63754810	30.4Mb	0.1388	Gain	159	3
46	20	p13-p11.21	123297	25626293	25.5Mb	0.1073	Gain	140	3
47	20	q11.21-q13.3	329457185	62303082	32.85Mb	0.0438	Gain	178	3
48	21	q11.2-q22.3	14573556	46800655	32.23Mb	0.2517	Gain	177	3
49	X	p22.33	468919	2524916	2.06Mb	0.0209	Loss	13	0
50	X	q11.1-q12	64056316	65423746	1.37Mb	0.0009	Gain	9	2
51	X	q13.1-q21.3	171406736	88290247	16.88Mb	0.001	Gain	95	2
52	X	q21.32-q21.3	392473320	95853920	3.38Mb	0.0331	Gain	20	2
53	X	q21.33-q25	97697442	126797284	29.1Mb	0.0017	Gain	162	2
54	X	q25-q28	128452770	154831318	26.38Mb	0.0526	Gain	147	2
55	Y	p11.2	6738114	10622148	3.88Mb	0.0312	Loss	19	0
56	Y	q11.1-q11.2	2311692898	22924154	11.23Mb	0.0064	Loss	53	0
Locus positions of copy number alterations (CNAs) detected in U251TMZ1 cells
№	Chr	Location	Start	Stop	Size	P-Value	Gain/Loss	Probes	Copy N
1	1	p36.33-p34.1	890921	45099821	44.21Mb	0.35	Gain	233	3
2	1	p13.2-p12	114494814	120314216	5.82Mb	0.1229	Gain	33	3
3	2	p16.3-p16.2	48495646	53291951	4.8Mb	0.0005	Loss	28	1
4	2	q14.1	114685774	118539122	3.85Mb	0.0011	Loss	22	1
5	2	q14.3	122835303	126618662	3.78Mb	0.0001	Loss	21	1
6	2	q14.3-q22.1	129206880	141870062	12.66Mb	0.1495	Loss	65	1
7	2	q23.3-q31.1	152252806	171590657	19.34Mb	0.0249	Loss	108	1
8	2	q32.3-q33.1	195097871	201309076	6.21Mb	0.0082	Loss	36	1
9	3	p26.3	102922	3168751	3.07Mb	0.0058	Loss	18	1
10	3	q21.3-q26.3	3130311765	181631466	51.32Mb	0.0799	Loss	284	1
11	4	p16.1-p15.3	38521347	14804232	6.28Mb	0.0383	Loss	33	1
12	4	p15.2-p14	27277183	35591329	8.31Mb	0.0147	Loss	47	1
13	4	q12-q21.1	54152103	77299153	23.15Mb	0.3553	Gain	124	3
14	5	p15.33	166333	1985847	1.82Mb	0.4579	Gain	11	3
15	5	q13.2-q13.3	72630361	73715542	1.09Mb	0.4127	Gain	6	3
16	6	p12.3	48789562	49604225	814.66Kb	0.5351	Loss	5	1
17	7	p22.3-p22.2	1248326	2163265	914.94Kb	0.2113	Gain	7	5
18	7	q11.21-q11.2	365422186	77165452	11.74Mb	0.4196	Gain	48	3
19	7	q21.3-q22.1	97547850	103008168	5.46Mb	0.2339	Gain	28	3
20	7	q34	138315979	139576414	1.26Mb	0.2641	Gain	8	3
21	7	q36.1-q36.3	147856204	158807131	10.95Mb	0.3161	Gain	59	3
22	8	q11.1-q11.21	47969766	50132331	2.16Mb	0.1177	Gain	12	3
23	8	q23.3	112990430	114323808	1.33Mb	0.0059	Loss	9	0
24	8	q24.3	142101583	146244896	4.14Mb	0.2867	Gain	23	3
25	9	q22.33-q31.1	99487553	106453930	6.97Mb	0.0727	Loss	40	1
26	10	p15.3-p12.1	149227	24794238	24.65Mb	0.0662	Loss	135	1
27	10	p12.1-p11.21	25621929	38456923	12.83Mb	0.0544	Loss	68	1
28	10	q26.3	134449873	135196293	746.42Kb	0.2777	Gain	6	3
29	11	p15.4-p14.3	2856468	21926297	19.07Mb	0.0372	Loss	102	1
30	11	p12-p11.2	36977332	48332553	11.36Mb	0.1763	Loss	62	1
31	13	q31.2-q31.3	87854783	89982574	2.13Mb	0	Loss	12	0
32	16	q12.1-q22.3	45522724	70607321	25.08Mb	0.3872	Gain	140	3
33	16	q23.2-q24.3	78546058	88580604	10.03Mb	0.4794	Gain	56	3
34	18	q11.2-q21.31	19063907	53007080	33.94Mb	0.0003	Loss	189	0
35	18	q21.31-q23	53865850	76008686	22.14Mb	0.0005	Loss	124	0
36	19	p13.3-p12	324141	23970571	23.65Mb	0.3431	Gain	105	3
37	19	q12q-13.43	33353330	63754810	30.4Mb	0.569	Gain	159	3
38	20	q12q-13.33	41031107	62303082	21.27Mb	0.1298	Gain	115	3
39	21	q22.3	42980836	46800655	3.82Mb	0.2985	Gain	23	3
40	X	p22.33	164878	3059916	2.9Mb	0.0266	Loss	17	0
41	X	q11.1	64056316	64986655	930.34Kb	0.052	Gain	7	2
42	X	q13.1-q21.3	171406736	88290247	16.88Mb	0.3407	Gain	95	2
43	X	q21.31-q21.3	288476955	92191463	3.71Mb	0.1083	Loss	22	0
44	X	q21.33-q24	97697442	119748958	22.05Mb	0.167	Gain	123	2
45	X	q25	122263463	126661781	4.4Mb	0.334	Gain	25	2
46	X	q25-q28	128452770	154831318	26.38Mb	0.3794	Gain	147	2
47	Y	p11.32-p11.2	164878	10622148	10.46Mb	0.2281	Loss	56	0
48	Y	q11.1-q12	11692898	57690518	46Mb	0.0067	Loss	59	0
Locus positions of copy number alterations (CNAs) detected in U251TMZ2 cells
№	Chr	Location	Start	Stop	Size	P-Value	Gain/Loss	Probes	Copy N
1	1	p36.33-p36.3	2890921	2713249	1.82Mb	0.1344	Gain	10	4
2	1	p34.2-p34.1	43600246	45588661	1.99Mb	0.6407	Gain	12	3
3	1	p13.2-p12	114494814	120314216	5.82Mb	0.0625	Gain	33	3
4	2	p21-p16.2	47465866	54192562	6.73Mb	0.1188	Loss	39	1
5	2	q37.1-q37.3	231834113	242645157	10.81Mb	0.4385	Gain	59	3
6	3	q29	197459567	199130942	1.67Mb	0.258	Gain	11	3
7	4	p16.3	164375	1533933	1.37Mb	0.3268	Gain	8	3
8	4	q12-q21.1	54152103	77299153	23.15Mb	0.1974	Gain	124	3
9	5	p15.33	166333	1377962	1.21Mb	0.4514	Gain	7	3
10	5	q31.2-q31.3	138355457	141497301	3.14Mb	0.2924	Gain	19	3
11	6	q25.3	157576861	160314389	2.74Mb	0.1408	Gain	16	3
12	7	p22.3-p11.2	159218	56285384	56.13Mb	0.4022	Gain	308	3
13	7	q11.21-q11.2	365422186	77165452	11.74Mb	0.3361	Gain	48	3
14	7	q21.3-q22.1	97547850	103203616	5.66Mb	0.2117	Gain	29	3
15	7	q32.3	130956427	131625653	669.23Kb	0	Gain	5	4
16	7	q34-q36.3	137662162	158807131	21.14Mb	0.3324	Gain	115	3
17	8	q11.1-q11.22	47969766	50542772	2.57Mb	0.1454	Gain	14	3
18	8	q23.3	112990430	114323808	1.33Mb	0	Loss	9	0
19	8	q24.3	142101583	146244896	4.14Mb	0.2682	Gain	23	3
20	9	q34.3	138470195	140061702	1.59Mb	0.159	Gain	8	5
21	10	q26.3	134449873	135196293	746.42Kb	0.1617	Gain	6	6
22	11	p13p12	31827120	37301345	5.47Mb	0.1852	Gain	32	3
23	12	q24.31	123282615	123966206	683.59Kb	0.0544	Gain	4	4
24	12	q24.33	131359252	132209916	850.66Kb	0.063	Gain	6	3
25	13	q14.3-q21.3	350081039	70251634	20.17Mb	0.059	Loss	110	1
26	13	q31.2-q31.3	88370249	90339844	1.97Mb	0.0004	Loss	12	0
27	15	q23	66510144	67011214	501.07Kb	0.0831	Gain	4	4
28	16	q12.1-q22.3	45522724	70607321	25.08Mb	0.118	Gain	140	3
29	16	q23.2-q24.3	78546058	88580604	10.03Mb	0.285	Gain	56	3
30	17	p13.3-p11.2	72316	21660476	21.59Mb	0.5647	Gain	112	3
31	17	q11.1-q21.33	22431116	46405106	23.97Mb	0.5155	Gain	124	3
32	17	q24.3-q25.3	67919436	78536603	10.62Mb	0.2284	Gain	58	3
33	18	q11.2-q21.2	19684735	46733174	27.05Mb	0.016	Loss	150	0
34	18	q21.2-q23	47186445	75145011	27.96Mb	0.0021	Loss	155	0
35	19	p13.3-p12	324141	23970571	23.65Mb	0.293	Gain	105	3
36	19	q12q-13.43	33353330	63754810	30.4Mb	0.501	Gain	159	3
37	20	q11.21-q13.3	329457185	62303082	32.85Mb	0.3128	Gain	178	3
38	X	p22.33	164878	2524916	2.36Mb	0.2392	Loss	15	0
39	X	q11.1	64056316	64986655	930.34Kb	0.0725	Gain	7	2
40	X	q13.1-q21.3	171406736	88290247	16.88Mb	0.1803	Gain	95	2
41	X	q21.32-q21.3	392473320	95678017	3.2Mb	0.3289	Gain	19	2
42	X	q21.33-q25	97697442	126661781	28.96Mb	0.1453	Gain	161	2
43	X	q25-q28	128810090	154831318	26.02Mb	0.2519	Gain	145	2
44	Y	p11.32-p11.2	164878	10622148	10.46Mb	0.253	Loss	56	0
45	Y	q11.1-q11.2	2311692898	22924154	11.23Mb	0.003	Loss	53	0
