# Supplementary material for: Temozolomide promotes genomic and phenotypic changes in glioblastoma cells
Source: Cancer Cell Int. 2016 May 5;16:36. doi: 10.1186/s12935-016-0311-8 (PMC4858898; doi:10.1186/s12935-016-0311-8)
Supplement: Supplementary file 3 — 10.1186/s12935-016-0311-8Table S3. A list of CCAs/NCCAs and their copy number variation in T98G and T98GTMZ cells. [file 12935_2016_311_MOESM3_ESM.xls]

## Sheet: Лист1
Supplementary Table 3
Cell lines	T98G	T98GTMZ
Av Chr No ± SD	121.5 ± 8.7	120 ± 8.3
Chromo #	Copy number (% clonal)
1	5 (40)/6 (30)/4 (25)	5 (55)/4 (25)/3 (15)
2	4 (50)/3 (30)/5 (15)	4 (55)/3 (20)/5 (15)
3	5 (40)/6 (30)/4 (15)	5 (40)/6 (30)/4 (15)
4	4 (55)/5 (45)	4 (40)/5 (20)/3 (20)
5	5 (50)/4 (30)/6 (10)	6 (50)/5 (30)/4 (15)
6	4 (60)/5 (35)	4 (70)/5 (25)
7	7 (50)/8 (15)/6 (10)	6 (35)/7 (30)/4 (20)
8	5 (55)/4 (35)	5 (60)/4 (20)/6 (15)
9	5 (45)/4 (25)/6 (20)	5 (45)/4 (35)/6 (10)
10	1 (35)/2 (15)	1 (10)
11	5 (45)/6 (35)/4 (15)	5 (60)/6 (15)/4 (15)
12	5 (45)/4 (30)/6 (10)	4 (60)/3 (25)/5 (15)
13	5 (25)/4 (20)/7 (20)	4 (20)/5 (40)/6 (25)
14	3 (55)/4 (30)	4 (50)/3 (45)
15	2 (55)/1 (35)/3 (10)	1 (55)/2 (40)
16	6 (40)/5 (30)/4 (15)	4 (25)/5 (40)/6 (15)
17	5 (40)/6 (35)/4 (20)	4 (55)/5 (25)/6 (10)
18	4 (70)/5 (10)/6 (10)	4 (55)/3 (25)/5 (20)
19	1 (80)/2 (20)	1 (30)
20	7 (35)/8 (30)/9 (25)	7 (35)/8 (30)/6 (10)
21	6 (30)/7 (30)/5 (25)	5 (30)/4 (25)/6 (25)
22	6 (50)/5 (30)/4 (15)	6 (60)/5 (25)/4 (10)
Х	1 (65)/2 (30)	1 (85)
Y	1 (70)/2 (20)	1 (70)
i(5p)	1 (10)	1 (65)
i(6p)	1 (95)	1 (95)
der(10q)	1 (55)2 (35)/3 (10)	1 (95)
i(14q)	1 (35)	-
t(19q;17q)	4 (75)/3 (20)	4 (45)/3 (45)/2 (10)
t(1p;3p)	1 (60)	1 (85)
der(15q)	1 (60)	-
t(7q;5q)	1 (10)	-
der(Xp)	1 (15)	-
del(6q)	1 (15)	-
der(4q)	1 (15)	-
mar1	4 (45)/2 (30)/5 (10)	3 (45)/2 (25)/4 (15)
mar2	1 (35)	1 (45)/2 (10)
mar3	1 (50)	1 (10)
mar4	1 (90)	1 (90)
mar5	1 (70)	1 (85)
mar6	1 (50)	1 (20)
mar7	1 (65)	1 (50)
mar8	1 (65)/3 (20)	-
mar9	1 (55)	1 (35)
mar10	1 (10)	-
mar11	1 (45)	-
mar12	1 (20)	-
mar13	1 (15)	1 (20)
mar14	1 (10)	-
mar15	1 (5)	1 (10)
mar16	1 (10)	-
mar17	1 (15)	-
mar18	1 (5)	1 (5)
mar19	1 (5)	1 (30)
mar20	1 (5)	-
mar21	1 (5)	1 (40)
del(1q)	1 (5)	1 (10)
i(6q)	1 (5)	-
der(20q)	1 (5)	-
der(10p)	1 (5)	-
t(11p;17q)	1 (5)	-
t(16p;21q)	1 (5)	1 (20)
der(3q)	1 (5)	-
del(3q)	1 (5)	1 (5)
t(Xp;7p)	-	1 (85)/2 (15)
der(15)	-	1 (65)
t(16q;21q)	-	1 (20)
t(17q;13q)	-	1 (5)
der(19)	-	1 (70)/2 (10)
del(7q)	-	1 (5)
add(21p)	-	1 (40)
i(8q)	-	1 (15)
der(19)'	-	1 (20)
der(19)''	-	1 (5)
t(19q;2q)	-	1 (5)
der(12)	-	1 (15)
der(X)	-	1 (5)
der(16)	-	1 (20)
der(10)	-	1 (50)
add(20q)	-	1 (5)
add(21)	-	1 (15)
add(15q)	-	1 (5)
t(17q;11q)	-	1 (25)
del(11q)	-	1 (5)
add(12q)	-	1 (5)
der(3)	-	1 (5)
der(19q)	-	1 (5)
add(22q)	-	1 (10)
del(4q)	-	1 (5)
add(8q)	-	1 (5)
add(9q)	-	1 (5)
t(11p;7p)	-	1 (5)
i(9q)	-	1 (10)
der(11)	-	1 (5)
der(17)	-	1 (5)
t(16p;21q)	-	1 (5)
del(9q)	-	1 (5)
add(11q)	-	1 (5)
add(21q)	-	2 (5)
mar 22	-	1 (85)
mar 23	-	1 (80)
mar 24	-	1 (15)
mar 25	-	1 (15)
mar 26	-	1 (5)
mar 27	-	1 (5)
mar 28	-	1 (15)
mar 29	-	1 (15)
mar 30	-	1 (5)
mar 31	-	1 (5)
Total CCAs	27	39
Loss of CCAs vs T98G	-	13
New CCAs vs T98G	-	20
Total NCCAs	13	27
Frequency of NCCAs	0.45	0.75
NCCAs per cell	0-3	0-4
