# Supplementary material for: Temozolomide promotes genomic and phenotypic changes in glioblastoma cells
Source: Cancer Cell Int. 2016 May 5;16:36. doi: 10.1186/s12935-016-0311-8 (PMC4858898; doi:10.1186/s12935-016-0311-8)
Supplement: Supplementary file 4 — 10.1186/s12935-016-0311-8Table S4. Detailed description of copy number alterations (CNAs) in T98G and T98GTMZ cells. [file 12935_2016_311_MOESM4_ESM.xls]

## Sheet: Лист1
Supplementary Table 4
Locus positions of copy number alterations (CNAs) detected in T98G cells
№	Chr	Location	Start	Stop	Size	P-Value	Gain/Loss	Probes	Copy N
1	1	p36.33-p36.3	2890921	2432072	1.54Mb	0.3228	Gain	9	3
2	1	p34.2-p33	40985004	50799106	9.81Mb	0.2759	Gain	55	3
3	2	q31.1-q31.3	173254118	180444586	7.19Mb	0.0391	Gain	40	3
4	2	q37.1-q37.3	231946511	237142749	5.2Mb	0.139	Gain	29	3
5	5	p15.33	166333	1377962	1.21Mb	0.5286	Gain	7	3
6	5	q35.1-q35.3	170766409	180619038	9.85Mb	0.2564	Gain	52	3
7	6	p22.1-p21.3	129664791	36747190	7.08Mb	0.2155	Gain	39	3
8	6	q11.1-q13	62079434	74653569	12.57Mb	0.1112	Loss	71	1
9	7	p22.3-p22.1	159218	6608282	6.45Mb	0.2469	Gain	35	3
10	7	p13	43806837	45112442	1.31Mb	0.0089	Gain	8	3
11	7	q21.11-q22.1	80132857	99638448	19.51Mb	0.0625	Gain	108	3
12	7	q34	137409267	140424867	3.02Mb	0.2929	Gain	17	3
13	8	q11.1-q11.21	47969766	49632302	1.66Mb	0.257	Gain	9	3
14	8	q24.3	141774060	146244896	4.47Mb	0.1858	Gain	25	3
15	9	q22.31-q22.3	295487793	96808547	1.32Mb	0.6173	Gain	7	3
16	9	q34.3	139102265	140061702	959.44Kb	0.5081	Gain	6	3
17	10	p11.21	34801046	38456923	3.66Mb	0.3065	Loss	18	1
18	11	p15.5	238616	1178977	940.36Kb	0.0237	Gain	5	3
19	14	q12-q22.1	24760201	48993035	24.23Mb	0.0006	Loss	136	1
20	14	q22.1-q32.3	149525324	100982358	51.46Mb	0.0301	Loss	285	1
21	14	q32.33	105413607	106212094	798.49Kb	0	Loss	5	1
22	16	q22.1	66061316	67975571	1.91Mb	0.2186	Gain	11	3
23	17	q25.1-q25.3	71745161	78536603	6.79Mb	0.2836	Gain	37	3
24	18	q11.2-q12.1	23214142	29895610	6.68Mb	0.001	Loss	38	1
25	20	p13-p11.21	123297	25626293	25.5Mb	0.1414	Gain	140	3
26	20	q11.21-q13.3	329457185	62303082	32.85Mb	0.092	Gain	178	3
27	X	p22.13	17215788	17757719	541.93Kb	0	Gain	4	2
28	X	p22.13	17938831	18375796	436.96Kb	0	Loss	4	0
29	X	p11.4	39435533	40678585	1.24Mb	0.219	Gain	7	2
30	X	p11.4-p11.3	40836085	44930877	4.09Mb	0.0018	Loss	24	0
31	X	q28	152869233	153374942	505.71Kb	0.0007	Gain	4	2
Locus positions of copy number alterations (CNAs) detected in T98GTMZ cells
№	Chr	Location	Start	Stop	Size	P-Value	Gain/Loss	Probes	Copy N
1	1	p34.2-p33	40985004	50799106	9.81Mb	0.1973	Gain	55	3
2	2	q31.1	173254118	174860265	1.61Mb	0	Gain	10	3
3	2	q31.1-q31.3	175567339	180546458	4.98Mb	0.0023	Gain	28	3
4	2	q32.3	195611281	196035930	424.65Kb	0.0184	Gain	4	3
5	3	q25.31-q25.3	2158092710	158639320	546.61Kb	0.0243	Gain	4	3
6	4	p15.2-p14	27277183	35591329	8.31Mb	0	Loss	47	1
7	4	p13	43488705	44888660	1.4Mb	0.0024	Loss	9	1
8	5	p15.33	166333	1377962	1.21Mb	0.5269	Gain	7	3
9	5	q31.2-q31.3	138658479	143090162	4.43Mb	0.2771	Gain	25	3
10	6	q11.1-q13	62079434	74653569	12.57Mb	0.085	Loss	71	1
11	7	p22.3-p22.2	159218	2163265	2Mb	0.1905	Gain	13	3
12	7	q21.11-q22.1	80132857	99368268	19.24Mb	0.0574	Gain	107	3
13	8	q11.1-q11.21	47969766	49744801	1.78Mb	0.28	Gain	10	3
14	8	q24.3	142900240	146244896	3.34Mb	0.2402	Gain	19	3
15	10	p15.3-p11.21	149227	38456923	38.31Mb	0.0753	Loss	207	1
16	11	p15.5	238616	1178977	940.36Kb	0.0482	Gain	5	3
17	14	q11.2-q32.33	19598082	106212094	86.61Mb	0.0043	Loss	478	1
18	20	p13-p11.21	123297	25626293	25.5Mb	0.1156	Gain	140	3
19	20	q11.21-q13.3	329457185	62303082	32.85Mb	0.1319	Gain	178	3
20	X	p22.13	17215788	17757719	541.93Kb	0.0047	Gain	4	2
21	X	p22.13	17938831	18375796	436.96Kb	0	Loss	4	0
22	X	p11.4-p11.3	40836085	45107705	4.27Mb	0.0001	Loss	25	0
23	X	q11.1-q12	62791103	65756069	2.96Mb	0.0247	Gain	18	2
