# Supplementary material for: Temozolomide promotes genomic and phenotypic changes in glioblastoma cells
Source: Cancer Cell Int. 2016 May 5;16:36. doi: 10.1186/s12935-016-0311-8 (PMC4858898; doi:10.1186/s12935-016-0311-8)
Supplement: Supplementary file 5 — 10.1186/s12935-016-0311-8Table S5. A list of CCAs/NCCAs and their copy number variation in C6, C6TMZ, C6R1, and C6R2TMZ cells. [file 12935_2016_311_MOESM5_ESM.xls]

## Sheet: Лист1
Supplementary Table 5
Cell lines	C6	C6TMZ	C6R1	C6R2TMZ
Av Chr No ± SD	41.3 ± 7.6	40.5 ± 5.5	39.8 ± 4.1	41.3 ± 7.1
Chromo #	Copy number (% clonal)
1	2 (100)	2 (100)	2 (100)	2 (100)
2	2 (70)/1 (30)	2 (90)/1 (10)	2 (100)	2 (100)
3	2 (80)/4 (10)	2 (90)/1 (10)	2 (90)/1 (10)	2 (100)
4	2 (40)/1(40)	2 (90)/1 (10)	2 (100)	2 (100)
5	1 (90)/2 (10)	1 (100)	1 (80)/2 (10)	2 (100)
6	2 (70)/1 (30)	2 (100)	2 (100)	2 (100)
7	1 (40)/2 (30)	1 (100)	1 (70)/2 (20)	2 (100)
8	1 (70)/2 (20)/3 (10)	2 (80)/1 (20)	2 (100)	2 (100)
9	2 (60)/1 (40)	2 (100)	2 (100)	2 (100)
10	2 (70)/1 (20)	2 (90)/1 (10)	2 (100)	2 (100)
11	2 (100)	2 (90)/1 (10)	2 (100)	2 (100)
12	2 (70)/1 (20)/3 (10)	2 (100)	2 (90)/1 (10)	2 (100)
13	2 (90)/1 (10)	2 (100)	2 (90)/1 (10)	2 (100)
14	2 (80)/1 (20)	2 (100)	2 (100)	2 (100)
15	1 (40)/2 (40)	2 (90)/1 (10)	2 (100)	2 (100)
16	2 (60)/1 (40)	2 (100)	2 (70)/1 (30)	1 (100)
17	1 (90)/2 (10)	1 (80)/2 (20)	1 (60)/2 (40)	2 (100)
18	2 (80)/1 (10)	2 (70)/1 (20)	2 (100)	2 (100)
19	2 (60)/1 (40)	2 (80)/1 (20)	2 (90)/1 (10)	2 (100)
20	2 (90)/1 (10)	2 (90)/1 (10)	2 (80)/1 (20)	2 (100)
Х	1 (80)	1 (90)	1 (80)	1 (100)
Y	1 (80)	1 (70)	1 (100)	1 (100)
t(5;?)	1 (70)	1 (90)	1 (40)/2 (10)	-
t(5;16)	1 (10)	1 (10)	1 (40)	1 (100)
Rb(2;6)	1 (10)	-	-	-
Rb(2;8)	1 (10)	-	-	-
t(2;6)(2q1;6q)	1 (10)	-	-	-
t(3q1;6q1)	1 (10)	-	-	-
del(3q1)	1 (10)	-	-	-
t(4;?)	1 (10)	-	-	-
dup(4q22->qter)	1 (10)	-	-	-
del(4q24->4q11)	1 (10)	-	-	-
del(cen->4q22)	1 (20)	-	-	-
del(4q42->ter)	1 (10)	-	-	-
del(4q33->ter)	1 (10)	-	-	-
dup(4q1)	1 (20)	-	-	-
dup(7qcen->q34)	1 (50)	1 (100)	1 (90)	1 (100)
dup(7qcen->q22)	1 (20)	-	-	-
dup (7qсen->q32)	1 (10)	-	-	-
trp(7qсen->q34)	1 (40)	-	1 (10)	-
trp(7qcen->q22)	1 (10)	-	-	-
del(10q32.1)	1 (10)	-	-	-
dup(10q3)	1 (10)	-	-	-
t(X;4q4)	1 (10)	-	-	-
del(Xq12->q22)	1 (10)	-	-	-
t(Y;15)(Yq1;15p)	1 (10)	-	-	-
del(16q12-ter)	1 (30)	1 (10)	1 (10)	1 (10)
mar1	1 (10)	-	-	-
mar2	1 (10)	-	-	-
mar3	1 (10)	-	-	-
mar4	1 (10)	-	-	-
mar5	1 (10)	-	-	-
mar6	1 (10)	-	-	-
mar7	1 (10)	-	-	-
mar8	1 (10)	-	-	-
mar9	1 (10)	-	-	-
mar10	1 (10)	-	-	-
mar11	1 (10)	-	-	-
mar12	1 (10)	-	-	-
mar13	1 (10)	-	-	-
mar14	1 (10)	-	-	-
mar15	1 (10)	-	-	-
mar16	1 (10)	-	-	-
mar17	1 (10)	-	-	-
mar18	1 (10)	-	-	-
mar19	1 (10)	-	-	-
mar20	1 (10)	-	-	-
mar21	-	1 (80)	-	-
mar22	-	1 (20)	-	-
mar23	-	1 (10)	-	-
mar24	-	1 (10)	-	-
dup(4qcen->q24)	-	1 (10)	-	-
add(15?ter)	-	1 (10)	-	-
mar25	-	-	1 (10)	-
mar26	-	-	1 (10)	-
mar27	-	-	1 (10)	-
mar28	-	-	1 (10)	-
t(X;?)(Xq1;?)	-	-	1 (10)	-
del(1q1)	-	-	-	1 (10)
del(18p)	-	-	-	1 (10)
del(11p)	-	-	-	1 (10)
Total CCAs	7	4	3	2
Loss of CCAs vs C6	-	3	4	4
New CCAs vs C6	-	2	0	0
Total NCCAs	38	6	7	4
Frequency of NCCAs	1	0.4	0.5	0.3
NCCAs per cell	1-6	0-2	0-2	0-2
