# Supplementary material for: Temozolomide promotes genomic and phenotypic changes in glioblastoma cells
Source: Cancer Cell Int. 2016 May 5;16:36. doi: 10.1186/s12935-016-0311-8 (PMC4858898; doi:10.1186/s12935-016-0311-8)
Supplement: Supplementary file 6 — 10.1186/s12935-016-0311-8Table S6. Detailed description of copy number alterations (CNAs) in C6 and C6TMZ cells. [file 12935_2016_311_MOESM6_ESM.xls]

## Sheet: Лист1
Supplementary Table 6
Locus positions of copy number alterations (CNAs) detected in C6 cells
Chr	Start-Stop(bp)	Size(kb)	Cytoband	Probes	Amp/Gain/Loss/Del	P-value
chr1	1769377-1796637	27	p36.33	3	1.92304	1.278e-31
chr1	1924322-2050791	126	p36.33	5	0.875566	3.929e-10
chr1	44451363-44903465	452	p34.1	49	0.489839	NA
chr1	61514493-61674718	160	p31.3	9	0.54339	3.431e-14
chr1	61857589-62015736	158	p31.3	13	0.748576	3.088e-35
chr1	64743183-64861181	118	p31.3	7	-0.609851	6.157e-14
chr1	70648680-70762872	114	p31.1	14	0.631949	2.5e-27
chr1	104521227-104634328	113	p21.1	5	0.785225	8.755e-16
chr1	215554824-215596436	42	q41	5	3.39763	NA
chr2	154295273-154382545	87	q23.3	4	-1.52809	1.93e-34
chr2	191022877-191095407	73	q32.2	9	-0.443818	3.116e-10
chr3	16855222-17110252	255	p24.3	10	0.622518	1.476e-19
chr3	21801811-21946431	145	p24.3	17	-0.565276	4.348e-27
chr3	70667153-70760794	94	p13	5	0.672809	3.647e-12
chr3	72385315-72528875	144	p13	14	0.401914	1.966e-11
chr3	155308638-155363178	55	q25.31	4	0.747758	2.099e-11
chr4	85975302-86003411	28	q21.23	4	1.38864	3.045e-26
chr4	98459508-98616575	157	q22.3	5	0.641808	1.016e-10
chr4	99101132-99996631	896	q23	19	-0.465361	3.031e-21
chr4	101435725-101526370	91	q24	7	-0.660198	1.607e-14
chr4	103098595-103449752	351	q24	13	0.528019	2.74e-18
chr4	167452289-167616768	164	q32.3	12	-0.712044	1.902e-30
chr5	53440382-53549637	109	q11.2	3	-1.12165	8.349e-19
chr5	59962983-59981124	18	q12.1	3	-1.04017	2.862e-14
chr5	70135355-70189522	54	q13.2	4	-0.845958	2.642e-14
chr5	108002307-108036628	34	q21.3	4	0.76274	3.399e-10
chr5	108851071-110228821	1.378	q21.3-q22.1	60	-3.49336	NA
chr5	109302166-109645491	343	q21.3-q22.1	16	-4.5402	3.067e-17
chr5	110314101-110488209	174	q22.1	6	-3.41971	NA
chr5	135770929-135881385	110	q31.1	6	-0.604559	2.075e-12
chr6	103513440-104217608	704	q16.3	13	-0.500339	3.66e-17
chr6	138656775-140033585	1.377	q23.3-q24.1	52	0.586008	52
chr6	140121718-140155168	33	q24.1	3	-2.41891	1.677e-34
chr6	142186864-142242313	55	q24.1	6	-0.861737	2.555e-19
chr7	1052386-1318998	267	p22.3	16	0.764184	1.193e-41
chr7	3441508-4122537	681	p22.2	22	-0.546957	5.704e-22
chr7	11785124-11858596	73	p21.3	6	-0.579046	1.577e-11
chr7	18306324-59863666	41.557	p21.1-p11.1	2607	0.522214	NA
chr7	59906333-108530456	48.624	q11.1-q31.1	2755	0.519048	NA
chr8	73268297-73599392	331	q13.3	40	-0.394942	1.189e-31
chr9	675582-1233331	558	p24.3	27	0.553714	5.301e-39
chr9	675582-844322	169	p24.3	8	1.03506	9.996e-10
chr9	10254354-10269181	15	p23	3	-0.942579	1.366e-12
chr9	67930727-67997677	67	q13	8	-1.03621	1.927e-37
chr10	12097970-12192372	94	p14	5	1.19329	2.849e-26
chr10	61517447-61537153	20	q21.2	3	-0.803835	1.392e-10
chr11	64301864-64346551	45	q13.1	7	-0.908989	6.365e-26
chr12	18178622-19196570	1.018	p12.3	18	-0.988188	NA
chr12	19906665-20378953	472	p12.3-p12.2	5	-0.876665	5.132e-14
chr13	2897142-3256382	359	p13	14	0.635812	2.188e-27
chr14	699326-732416	33	p13	5	-1.5065	4.86e-25
chr14	15289511-15595701	306	p11.2	8	0.596604	2.48e-15
chr14	22135916-22237610	102	q11.2	8	2.01024	NA
chr15	26665103-26697053	32	q12	4	-0.956367	3.748e-15
chr15	27832337-27847842	16	q12	3	-0.963471	5.026e-14
chr15	28755027-28856897	102	q13.1	3	2.45638	3.808e-40
chr15	38380583-38478093	98	q14	8	1.42432	NA
chr16	48367311-90219806	41.852	q12.1-q24.3	2467	-0.83364	NA
chr17	20387201-20496681	109	p11.2	5	0.618593	5.543e-11
chr17	53437942-53754972	317	q22	29	-0.489717	4.354e-36
chr17	67186555-68198049	1.011	q24.3	8	1.65498	NA
chr17	72120419-72500355	380	q25.1	11	-0.469626	8.118e-14
chr17	76871933-76985537	114	q25.3	11	-0.526077	1.314e-16
chr17	97094029-97129790	36	q25.3	3	1.83395	8.104e-28
chr20	231128-300398	69	p13	6	-2.16555	NA
chr20	587539-733287	146	p13	18	-0.44686	1.926e-18
chrX	1852-60590600	60.589	p22.33-p11.1	3098	-0.856268	NA
chrX	60605686-160685780	100.08	q11.1-q28	4769	-0.867942	NA
chrX	70150949-70325900	175	q13.1	13	-1.89911	2.256e-43
chrX	70422482-70975379	553	q13.1	44	-3.60479	NA
Locus positions of copy number alterations (CNAs) detected in C6TMZ cells
Chr	Start-Stop(bp)	Size(kb)	Cytoband	Probes	Amp/Gain/Loss/Del	P-value
chr1	1769377-1796637	27	p36.33	3	2.28356	3.754e-37
chr1	44451363-44903465	452	p34.1	49	0.563022	NA
chr1	61623661-61674718	51	p31.3	5	0.840301	8.848e-18
chr1	61872830-62015736	143	p31.3	12	0.633889	3.743e-25
chr1	64743183-64861181	118	p31.3	7	-0.757444	4.245e-20
chr1	67514167-67734491	220	p31.3	26	0.264418	6.928e-11
chr1	70648680-70753989	105	p31.1	13	0.464422	2.487e-15
chr1	104521227-104634328	113	p21.1	5	0.772944	7.794e-19
chr1	179816746-179905891	89	q25.2	10	0.548684	1.757e-16
chr1	215554824-215596436	42	q41	5	3.63315	NA
chr1	243841796-244456845	615	q44	20	-0.284626	5.317e-10
chr2	88570141-88590940	21	p11.2	3	-1.00499	3.244e-14
chr2	154295273-154382545	87	q23.3	4	-1.71094	2.088e-38
chr2	221433865-221532429	99	q35-q36.1	3	-0.876355	3.109e-12
chr3	16855222-17110252	255	p24.3	10	0.651994	1.168e-21
chr3	70667153-70827552	160	p13	9	0.501563	1.079e-16
chr3	72399570-72528875	129	p13	12	0.334842	1.038e-11
chr3	74116124-74127130	11	p13	3	-1.05771	1.839e-12
chr3	155308638-155363178	55	q25.31	4	0.764546	3.509e-12
chr4	11153177-50387363	39.234	p16.1-p11	2185	0.402218	NA
chr4	50427923-120040966	69.613	q11-q26	4539	0.378938	NA
chr4	54856388-58649624	3.793	q12	297	0.492166	1.609e-20
chr4	85975302-85990279	15	q21.23	3	2.15009	1.245e-26
chr4	88445931-95780108	7.334	q22.1-q22.3	421	0.310001	5.392e-12
chr4	105010669-105901914	891	q24	84	0.544137	8.525e-13
chr4	109700804-115989593	6.289	q25-q26	409	0.277494	2.56e-23
chr4	116639741-118610001	1.97	q26	183	0.504001	9.501e-16
chr4	167331874-167616768	285	q32.3	19	-0.74625	NA
chr5	53440382-53549637	109	q11.2	3	-1.18773	2.159e-24
chr5	70135355-70257605	122	q13.2	7	-0.691829	5.127e-17
chr5	108002307-108036628	34	q21.3	4	0.834285	2.311e-12
chr5	108851071-110228821	1.378	q21.3-q22.1	60	-3.93908	NA
chr5	109109836-109536328	426	q21.3	18	-5.06435	6.282e-19
chr5	110314101-110488209	174	q22.1	6	-4.3643	NA
chr5	135770929-135895509	125	q31.1	7	-0.697193	5.783e-18
chr6	103534379-104217608	683	q16.3	12	-0.492806	6.736e-19
chr6	138767607-139938173	1.171	q23.3-q24.1	41	0.494981	NA
chr6	140091922-140155168	63	q24.1	5	-1.99348	3.988e-42
chr6	140163443-140203547	40	q24.1	4	-0.670001	3.977e-10
chr6	142186864-142251554	65	q24.1	7	-1.18382	3.532e-40
chr7	1052386-1332659	280	p22.3	17	0.757032	9.809e-45
chr7	3449561-4084844	635	p22.2	18	-0.618208	6.523e-28
chr7	11785124-11858596	73	p21.3	6	-0.651962	4.362e-14
chr7	19527488-59863666	40.336	p21.1-p11.1	2576	0.541234	NA
chr7	39027417-46013578	6.986	p14.1-p12.3	330	0.430108	2.959e-22
chr7	59906333-108530456	48.624	q11.1-q31.1	2755	0.544547	NA
chr7	59947834-74859780	14.912	q11.1-q11.23	952	0.588065	1.762e-10
chr7	118566798-118788718	222	q31.31-	27	0.545849	1.389e-26
chr8	16434113-16564110	130	p22	9	-0.562546	7.012e-12
chr9	135339-486609	351	p24.3	17	-0.310185	5.699e-10
chr9	675582-844322	169	p24.3	8	0.869394	2.988e-29
chr9	995602-1233331	238	p24.3	9	0.716568	1.91e-22
chr9	67930727-67997677	67	q13	8	-0.957093	1.671e-33
chr9	112683706-112899470	216	q31.3	9	0.431209	4.576e-10
chr10	12097970-12192372	94	p14	5	1.21507	1.661e-27
chr10	61517447-61537153	20	q21.2	3	-0.955102	4.949e-14
chr11	64301864-64346551	45	q13.1	7	-0.795902	1.518e-21
chr12	18178622-19388786	1.21	p12.3	24	-0.93443	NA
chr12	19906665-20378953	472	p12.3-p12.2	5	-0.987068	1.598e-18
chr13	2922025-3188011	266	p13	10	0.574195	9.839e-18
chr13	23357544-23447557	90	q12.12	11	0.442338	5.199e-12
chr13	53047646-53087964	40	q14.3	3	-0.930747	1.151e-12
chr14	699326-732416	33	p13	5	-1.88864	1.921e-35
chr14	5829466-5859262	30	p12	3	-0.789385	2.122e-10
chr14	15289511-15506872	217	p11.2	7	0.503023	1.433e-10
chr14	22135916-22149586	14	q11.2	3	1.2703	7.022e-20
chr14	22158617-22237610	79	q11.2	5	3.77181	NA
chr14	81529744-81830173	300	q31.1	35	-0.560229	NA
chr14	82225834-82425009	199	q31.1	17	0.584106	1.038e-20
chr15	26665103-26697053	32	q12	4	-1.02287	1.18e-18
chr15	27832337-27847842	16	q12	3	-0.947302	9.405e-14
chr15	28755027-28856897	102	q13.1	3	2.45406	1.519e-36
chr15	29289182-29857660	568	q13.1	17	-0.392908	2.902e-14
chr15	38380583-38478093	98	q14	8	1.43234	NA
chr16	43200197-43354224	154	q11.2	5	-0.704823	1.26e-10
chr16	48367311-90219806	41.852	q12.1-q24.3	2468	-0.916574	NA
chr16	65968613-68488436	2.52	q21-q22.1	76	-1.09417	1.144e-11
chr17	53437942-53754972	317	q22	29	-0.447609	3.941e-31
chr17	67186555-68198049	1.011	q24.3	8	1.46578	NA
chr17	72120419-72500355	380	q25.1	11	-0.587219	2.016e-20
chr17	76871933-76985537	114	q25.3	11	-0.58721	3.368e-20
chr20	231128-300398	69	p13	6	-2.54309	NA
chr20	587539-826657	239	p13	28	-0.432653	1.352e-25
chr20	37997359-38522249	525	q12	7	-0.621601	4.434e-13
chrX	1852-60590600	60.589	p22.33-p11.1	3099	-0.885415	NA
chrX	60605686-160685780	100.08	q11.1-q28	4768	-0.935062	NA
chrX	70422482-70975379	553	q13.1	44	-4.53987	NA
chrX	80470441-95764844	15.294	q21.1-q21.33	980	-0.878179	9.101e-16
chrX	102251705-116328472	14.077	q22.1-q23	458	-1.00125	4.003e-10
chrX	127391960-128861978	1.47	q25-q26.1	95	-0.794844	2.483e-10
chrX	134221434-135147999	927	q26.3	83	-0.781948	1.129e-10
chrX	158683145-160439794	1.757	q28	175	-0.803597	1.373e-15
