# Supplementary material for: Temozolomide promotes genomic and phenotypic changes in glioblastoma cells
Source: Cancer Cell Int. 2016 May 5;16:36. doi: 10.1186/s12935-016-0311-8 (PMC4858898; doi:10.1186/s12935-016-0311-8)
Supplement: Supplementary file 7 — 10.1186/s12935-016-0311-8Table S7. A list of annotated genes in gained 4p16.1-q26 region retrieved using a the DAVID bioinformatics resource or b the NCBI Map Viewer. These lists of annotated genes were cross-checked with a manually curated list of published proteins/miRNAs that were shown to contribute to TMZ resistance (see Suppl. Table S8), and hits were marked with colour. [file 12935_2016_311_MOESM7_ESM.xls]

## Sheet: Лист1
Supplementary Table 7			Supplementary Table 7
A)	DAVID Bioinformatics Resources 6.7, NIAID/NIH		B)	NCBI Map Viewer Rattus norvegicus Genome (Annotation Release 105)
	613 DAVID genes from the amplified region chr4:11,153,177..120,040,966			Current Gene List (1221 NCBI Map Viewer IDs): genes from the amplified region chr4: 11,153,177..120,040,966
	Gene Name			Symbol	Description
	similar to fatty acid translocase/CD36			Magi2	membrane associated guanylate kinase, WW and PDZ domain containing 2
	similar to Ig kappa chain V-II region RPMI 6410 precursor			LOC100909926	ribosome biogenesis protein NSA2 homolog
	similar to 60S ribosomal protein L35			LOC103692037	lamin-B2-like
	split hand/foot malformation (ectrodactyly) type 1			LOC103692030	uncharacterized LOC103692030
	similar to RIKEN cDNA 9330182L06			LOC102547160	uncharacterized LOC102547160
	olfactory receptor 819			LOC100365492	hypothetical LOC100365492
	tetratricopeptide repeat domain 26			LOC100910631	DNA-(apurinic or apyrimidinic site) lyase-like
	replication initiator 1			LOC688447	hypothetical protein LOC688447
	hypothetical protein LOC500035			LOC102556345	uncharacterized LOC102556345
	formation of mitochondrial complexes 1 homolog (S. cerevisiae)			Gnai1	guanine nucleotide binding protein (G protein), alpha inhibiting activity polypeptide 1
	similar to CD2-associated protein			Olr987	olfactory receptor 987
	Kell blood group, metallo-endopeptidase			Olr988-ps	olfactory receptor pseudogene 988
	FK506 binding protein 9, 63 kDa			Olr906	olfactory receptor Olr906
	ventral anterior homeobox 2			Olr990	olfactory receptor 990
	olfactory receptor pseudogene 1757			LOC100910707	26S protease regulatory subunit 6B-like
	hexokinase 2			Gnat3	guanine nucleotide binding protein, alpha transducing 3
	ankyrin repeat domain 7			NEWGENE_2301	CD36 molecule (thrombospondin receptor)
	similar to Ig kappa chain V-V region L6 precursor			RGD1565355	similar to fatty acid translocase/CD36
	similar to Glyceraldehyde-3-phosphate dehydrogenase (GAPDH)			LOC103692032	uncharacterized LOC103692032
	sema domain, immunoglobulin domain (Ig), short basic domain, secreted, (semaphorin) 3A			Cd36	CD36 molecule (thrombospondin receptor)
	paraoxonase 3			LOC103690020	platelet glycoprotein 4-like
	seminal vesicle secretory protein 1			Sema3c	sema domain, immunoglobulin domain (Ig), short basic domain, secreted, (semaphorin) 3C
	hypothetical protein LOC680433			RGD1563537	similar to ribosomal protein S9
	leiomodin 2 (cardiac)			LOC102551002	uncharacterized LOC102551002
	similar to suppression of tumorigenicity 13			LOC100360119	dimethyladenosine transferase 1, mitochondrial-like
	ACN9 homolog (S. cerevisiae)			LOC102551553	igE-binding protein-like
	zinc finger protein 862			LOC102551166	cadherin EGF LAG seven-pass G-type receptor 2-like
	adenylate cyclase activating polypeptide 1 (pituitary) receptor type I			Hgf	hepatocyte growth factor
	Tp53rk binding protein			LOC103692033	uncharacterized LOC103692033
	similar to ribosomal protein L6			Cacna2d1	calcium channel, voltage-dependent, alpha2/delta subunit 1
	protein disulfide isomerase family A, member 4			LOC103692034	uncharacterized LOC103692034
	hypothetical protein LOC680112			LOC100360215	hypothetical LOC100360215
	polycomb group ring finger 1			Pclo	piccolo (presynaptic cytomatrix protein)
	smoothened homolog (Drosophila)			LOC688436	hypothetical protein LOC688436
	Rho guanine nucleotide exchange factor (GEF) 5			LOC100365047	scavenger receptor class B, member 2-like
	hypothetical protein LOC680561			Pclo	piccolo (presynaptic cytomatrix protein)
	MAD2 (mitotic arrest deficient, homolog)-like 1 (yeast)			Sema3e	sema domain, immunoglobulin domain (Ig), short basic domain, secreted, (semaphorin) 3E
	olfactory receptor 810			LOC102552661	uncharacterized LOC102552661
	similar to RIKEN cDNA 3110062M04			LOC688874	similar to NEDD4-binding protein 1 (N4BP1)
	CD8b molecule			LOC688906	rCG50794-like
	tumor-associated calcium signal transducer 2			LOC102552749	MLV-related proviral Env polyprotein-like
	WAS/WASL interacting protein family, member 3			LOC103692069	uncharacterized LOC103692069
	testis expressed 261			Sema3a	sema domain, immunoglobulin domain (Ig), short basic domain, secreted, (semaphorin) 3A
	paraoxonase 1			Sema3d	sema domain, immunoglobulin domain (Ig), short basic domain, secreted, (semaphorin) 3D
	similar to high mobility group protein homolog HMG4			LOC102553221	MLV-related proviral Env polyprotein-like
	similar to methylenetetrahydrofolate dehydrogenase (NAD) (EC 1.5.1.15)/methenyltetrahydrofolate cyclohydrolase (EC 3.5.4.9) precursor; methylenetetrahydrofolate dehydrogenase (NADP+ dependent) 2, methenyltetrahydrofolate cyclohydrolase			LOC287992	hypothetical LOC287992
	transmembrane protein 106B			LOC102553320	uncharacterized LOC102553320
	PR domain containing 5			RGD1562636	similar to protein phosphatase 1, regulatory (inhibitor) subunit 3B
	similar to male-enhanced antigen-2			RGD1564798	similar to RIKEN cDNA 1300007B12
	dual specificity phosphatase 11 (RNA/RNP complex 1-interacting)			LOC100911607	40S ribosomal protein S6-like
	hypothetical protein LOC688980; chromobox homolog 3 (HP1 gamma homolog, Drosophila)			LOC103692043	uncharacterized LOC103692043
	hypothetical protein LOC689277			LOC103692044	mitochondrial import inner membrane translocase subunit Tim8 A pseudogene
	interleukin 23 receptor			Grm3	glutamate receptor, metabotropic 3
	glycoprotein (transmembrane) nmb			RGD1563349	similar to RIKEN cDNA 9330182L06
	taste receptor, type 2, member 108			Mir879	microRNA mir-879
	asparagine synthetase			LOC102555663	uncharacterized LOC102555663
	LUC7-like 2 (S. cerevisiae)			Dmtf1	cyclin-D-binding Myb-like transcription factor 1
	ribosomal protein S4, X-linked			Tmem243	transmembrane protein 243, mitochondrial
	aminoadipate-semialdehyde synthase			LOC102555922	uncharacterized LOC102555922
	HtrA serine peptidase 2			Crot	carnitine O-octanoyltransferase
	similar to Hypothetical protein MGC25529			Abcb4	ATP-binding cassette, subfamily B (MDR/TAP), member 4
	plexin A4, A			LOC103692045	uncharacterized LOC103692045
	similar to Adenylate kinase 2; adenylate kinase 2; hypothetical LOC314258			Abcb1b	ATP-binding cassette, subfamily B (MDR/TAP), member 1B
	bolA homolog 3 (E. coli)			Abcb1a	ATP-binding cassette, sub-family B (MDR/TAP), member 1A
	multimerin 1			Rundc3b	RUN domain containing 3B
	zinc finger protein 786			Slc25a40	solute carrier family 25, member 40
	LRRGT00062			LOC103690019	protein DBF4 homolog A-like
	exocyst complex component 4			Adam22	ADAM metallopeptidase domain 22
	similar to immunoglobulin 4G6 light chain variable region			Dbf4	DBF4 zinc finger
	olfactory receptor 802			LOC102556240	uncharacterized LOC102556240
	ATP/GTP binding protein-like 3			Sri	sorcin
	similar to KIAA1549 protein			LOC102547122	uncharacterized LOC102547122
	protease, serine, 1 (trypsin 1)			Steap4	Ab1-219
	ubiquitin specific peptidase 39			LOC678746	hypothetical protein LOC678746
	nuclear respiratory factor 1			RGD1564345	similar to RIKEN cDNA 4921511H03
	regenerating islet-derived 3 gamma			Zfp804b	zinc finger protein 804B
	similar to Sepiapterin reductase (SPR)			LOC499995	similar to CD2-associated protein
	similar to protein phosphatase 1, regulatory (inhibitor) subunit 3B			LOC102549955	uncharacterized LOC102549955
	atonal homolog 8 (Drosophila)			LOC100912481	RNA-binding protein EWS-like
	solute carrier family 37 (glycerol-3-phosphate transporter), member 3			LOC103692046	uncharacterized LOC103692046
	STEAP family member 4			LOC499997	similar to Proteasome activator complex subunit 2 (Proteasome activator 28-beta subunit) (PA28beta) (PA28b) (Activator of multicatalytic protease subunit 2) (11S regulator complex beta subunit) (REG-beta)
	interleukin 12 receptor, beta 2			LOC100362829	proteasome subunit alpha type-2-like
	CCR4-NOT transcription complex, subunit 4			RGD1561754	similar to high mobility group protein homolog HMG4
	olfactory receptor pseudogene 805			Steap1	six transmembrane epithelial antigen of the prostate 1
	sarcoglycan, epsilon			Steap2	STEAP family member 2, metalloreductase
	olfactory receptor 818			LOC102547203	uncharacterized LOC102547203
	aldo-keto reductase family 1, member B1 (aldose reductase); aldo-keto reductase family 1, member B1 (aldose reductase), pseudogene 2			LOC100910867	uncharacterized LOC100910867
	myotrophin			LOC103692047	uncharacterized LOC103692047
	corticotropin releasing hormone receptor 2			LOC499999	similar to Glyceraldehyde-3-phosphate dehydrogenase (GAPDH) (38 kDa BFA-dependent ADP-ribosylation substrate) (BARS-38)
	olfactory receptor 820			Gtpbp10	GTP-binding protein 10 (putative)
	mitochondrial transcription termination factor			Cldn12	claudin 12
	olfactory receptor pseudogene 1786			LOC103692048	uncharacterized LOC103692048
	RNA binding motif protein 28			Cdk14	PFTAIRE protein kinase 1
	similar to Argininosuccinate synthase (Citrulline--aspartate ligase)			LOC102549548	uncharacterized LOC102549548
	inner membrane protein, mitochondrial			Fzd1	frizzled class receptor 1
	AP2 associated kinase 1			LOC103692049	uncharacterized LOC103692049
	poly(A) binding protein interacting protein 2B			LOC100359664	mitochondrial transcription termination factor-like
	similar to heterogeneous nuclear ribonucleoprotein A3			LOC100359722	mitochondrial transcription termination factor-like
	GATA zinc finger domain containing 1			LOC103692071	disks large homolog 5-like
	similar to cyclin D binding myb-like transcription factor 1; cyclin D binding myb-like transcription factor 1			Cyp51	cytochrome P450, family 51
	similar to ribosomal protein S9			Akap9	A kinase (PRKA) anchor protein 9
	PHD finger protein 14			Mterf	transcription termination factor 1, mitochondrial
	similar to peptidylprolyl isomerase D			Lrrd1	leucine-rich repeats and death domain containing 1
	olfactory receptor pseudogene 814			Krit1	KRIT1, ankyrin repeat containing
	retinoic acid receptor responder (tazarotene induced) 2			Ankib1	ankyrin repeat and IBR domain containing 1
	similar to high mobility group nucleosomal binding domain 1			LOC102550171	60S ribosomal protein L7-like
	coiled-coil domain containing 126			LOC102550083	dead end protein homolog 1-like
	similar to polypyrimidine tract binding protein 1 isoform b			RGD1306626	similar to RIKEN cDNA 4930500J03
	similar to Ig kappa chain V-V region L6 precursor			Gatad1	GATA zinc finger domain containing 1
	acylglycerol kinase			Pex1	peroxisomal biogenesis factor 1
	C-type lectin domain family 4, member f			Rbm48	RNA binding motif protein 48
	staphylococcal nuclease and tudor domain containing 1			LOC500007	similar to EF hand calcium binding domain 1
	transmembrane protein 139			Fam133b	family with sequence similarity 133, member B
	leucine rich repeat transmembrane neuronal 1			Cdk6	cyclin-dependent kinase 6
	pleckstrin homology domain containing, family A (phosphoinositide binding specific) member 8			LOC102550744	uncharacterized LOC102550744
	coiled-coil-helix-coiled-coil-helix domain containing 3			RGD1562992	similar to heterogeneous nuclear ribonucleoprotein A2/B1
	ring finger protein 103			RGD1560872	similar to interferon induced transmembrane protein 2 (1-8D)
	potassium voltage gated channel, Shal-related family, member 2			RGD1565361	similar to male-enhanced antigen-2
	GTPase, IMAP family member 7			LOC100911141	zinc finger CCCH-type antiviral protein 1-like
	HEPACAM family member 2			LOC103690231	DDRGK domain-containing protein 1-like
	oxysterol binding protein-like 3			LOC100359932	hypothetical LOC100359932
	inhibitor of growth family, member 3			RGD1563091	similar to OEF2
	ATPase, H transporting, lysosomal V1 subunit B1			LOC103692072	sterile alpha motif domain-containing protein 9-like
	glutamate receptor, metabotropic 8			LOC103690031	sterile alpha motif domain-containing protein 9-like
	makorin ring finger protein 1			Hepacam2	HEPACAM family member 2
	olfactory receptor 990			Ccdc132	coiled-coil domain containing 132
	LSM5 homolog, U6 small nuclear RNA associated (S. cerevisiae); similar to LSM5 homolog, U6 small nuclear RNA associated			Calcr	calcitonin receptor
	sema domain, immunoglobulin domain (Ig), transmembrane domain (TM) and short cytoplasmic domain, (semaphorin) 4F			Mir653	microRNA mir-653
	lysine (K)-specific demethylase 3A			Mir489	microRNA mir-489
	olfactory receptor 816			LOC102551706	uncharacterized LOC102551706
	sorting nexin 10			Tfpi2	tissue factor pathway inhibitor 2
	camello-like 1			Gngt1	guanine nucleotide binding protein (G protein), gamma transducing activity polypeptide 1
	LanC lantibiotic synthetase component C-like 2 (bacterial)			Gng11	guanine nucleotide binding protein gamma subunit 11
	similar to eukaryotic translation initiation factor 4, gamma 1 isoform a			Bet1	Bet1 golgi vesicular membrane trafficking protein
	nuclear factor, erythroid derived 2, like 3			LOC102557375	uncharacterized LOC102557375
	testis derived transcript			Scand3-ps2	SCAN domain containing 3, pseudogene 2
	sema domain, immunoglobulin domain (Ig), short basic domain, secreted, (semaphorin) 3C			NEWGENE_621351	collagen, type I, alpha 2
	ATP-binding cassette, sub-family G (WHITE), member 2			LOC102552043	uncharacterized LOC102552043
	receptor accessory protein 1			Casd1	CAS1 domain containing 1
	WD repeat domain 54			LOC103692051	uncharacterized LOC103692051
	family with sequence similarity 115, member C			Sgce	sarcoglycan, epsilon
	cullin 1			Peg10	paternally expressed 10
	tetraspanin 12			RGD1559912	similar to cytoskeleton associated protein 2
	indolethylamine N-methyltransferase			Ppp1r9a	protein phosphatase 1, regulatory subunit 9A
	similar to CG9346-PA; similar to RIKEN cDNA 2610101N10			Pon1	serum aryldialkylphosphatase 1
	growth arrest and DNA-damage-inducible, alpha			LOC102552373	uncharacterized LOC102552373
	coiled-coil domain containing 129			Pon3	paraoxonase 3
	zinc finger CCCH type, antiviral 1			Pon2	A-esterase 2
	membrane associated guanylate kinase, WW and PDZ domain containing 2			Asb4	ankyrin repeat and SOCS box-containing 4
	cyclin-dependent kinase 6			LOC680472	similar to Villin-1
	INO80 complex subunit B			LOC102552448	uncharacterized LOC102552448
	kielin/chordin-like protein			Pdk4	pyruvate dehydrogenate kinase 4
	NADH dehydrogenase (ubiquinone) 1 alpha subcomplex, 4			Dync1i1	dynein cytoplasmic 1 intermediate chain 1
	similar to L-lactate dehydrogenase A chain (LDH-A) (LDH muscle subunit) (LDH-M)			Slc25a13	solute carrier family 25 (aspartate/glutamate carrier), member 13
	nucleosome assembly protein 1-like 5			LOC102553883	sterile alpha motif domain-containing protein 9-like
	neuropeptide Y			LOC103692066	sterile alpha motif domain-containing protein 9-like
	similar to High mobility group protein 1 (HMG-1) (High mobility group protein B1) (Amphoterin) (Heparin-binding protein p30)			LOC500013	similar to sterile alpha motif domain containing 9-like
	GTPase, IMAP family member 1; GTPase, IMAP family member 5			LOC102553788	uncharacterized LOC102553788
	GTPase, IMAP family member 1; GTPase, IMAP family member 5			Samd9l	sterile alpha motif domain containing 9-like
	ring finger protein 181			LOC100911994	coiled-coil domain-containing protein 132-like
	similar to 60S ribosomal protein L7a			LOC100912034	guanine nucleotide-binding protein G(I)/G(S)/G(O) subunit gamma-11-like
	similar to immunoglobulin light chain			LOC103689919	coiled-coil-helix-coiled-coil-helix domain-containing protein 2, mitochondrial pseudogene
	Alstrom syndrome 1 homolog (human)			Col1a2	collagen, type I, alpha 2
	camello-like 3			LOC103692067	protein LLP homolog pseudogene
	paired box 4			LOC102554602	60S ribosomal protein L31-like
	hypothetical protein LOC688436			LOC102554854	uncharacterized LOC102554854
	similar to ribosomal protein L38; ribosomal protein L38; ribosomal protein L38, pseudogene 1; ribosomal protein L38, pseudogene 2; ribosomal protein L38, pseudogene 3; similar to 60S ribosomal protein L38			LOC103692052	uncharacterized LOC103692052
	aldo-keto reductase family 1, member B7			LOC680561	20-alpha-hydroxysteroid dehydrogenase-like
	secernin 1			Shfm1	split hand/foot malformation (ectrodactyly) type 1
	similar to Heterogeneous nuclear ribonucleoprotein A1 (Helix-destabilizing protein) (Single-strand binding protein) (hnRNP core protein A1) (HDP-1) (Topoisomerase-inhibitor suppressed)			LOC500021	similar to Glyceraldehyde-3-phosphate dehydrogenase (GAPDH)
	aldo-keto reductase family 1, member B8			RGD1566237	similar to 60S ribosomal protein L35
	coiled-coil domain containing 132			LOC100912227	uncharacterized LOC100912227
	Fez family zinc finger 1			Dlx6	distal-less homeobox 6
	aldo-keto reductase family 1, member B10 (aldose reductase)			Dlx5	distal-less homeobox 5
	neurexophilin 1			LOC103692053	uncharacterized LOC103692053
	hypothetical protein LOC679846			Acn9	ACN9 homolog (S. cerevisiae)
	met proto-oncogene			LOC680676	hypothetical protein LOC680676
	tet oncogene family member 3; hypothetical protein LOC680588			LOC102555606	uncharacterized LOC102555606
	ribose 5-phosphate isomerase A			LOC102555760	uncharacterized LOC102555760
	thiamin pyrophosphokinase 1			LOC102556213	uncharacterized LOC102556213
	similar to 60S ribosomal protein L38			LOC102555858	uncharacterized LOC102555858
	solute carrier family 13 (sodium/sulfate symporters), member 1			Olr1786-ps	olfactory receptor pseudogene 1786
	similar to cactin CG1676-PA			Olr1757-ps	olfactory receptor pseudogene 1757
	hypothetical protein LOC691161			LOC103692055	uncharacterized LOC103692055
	RAB43, member RAS oncogene family			LOC102550020	uncharacterized LOC102550020
	similar to Zinc finger and SCAN domain containing protein 2 (Zinc finger protein 29)			LOC102550084	uncharacterized LOC102550084
	neurogenic differentiation 6			LOC103692073	60S ribosomal protein L31-like
	rhotekin			Tac1	tachykinin, precursor 1
	similar to 40S ribosomal protein S15 (RIG protein); ribosomal protein S15			LOC103692056	uncharacterized LOC103692056
	mitochondrial ribosomal protein L35			Asns	asparagine synthetase (glutamine-hydrolyzing)
	olfactory receptor pseudogene 815			LOC103692057	uncharacterized LOC103692057
	similar to heterogeneous nuclear ribonucleoprotein A2/B1 isoform 2; heterogeneous nuclear ribonucleoprotein A2/B1			C1galt1	core1 UDP-galactose:N-acetylgalactosamine-alpha-R beta 13-galactosyltransferase (C1galt1)
	camello-like 5			LOC102550307	uncharacterized LOC102550307
	actin, gamma 2, smooth muscle, enteric			Col28a1	collagen, type XXVIII, alpha 1
	similar to suppressor of initiator codon mutations, related sequence 1			Mios	missing oocyte, meiosis regulator, homolog (Drosophila)
	similar to transcription elongation factor B (SIII), polypeptide 2			Rpa3	replication protein A3
	polymerase (DNA-directed), epsilon 4 (p12 subunit)			Glcci1	glucocorticoid induced transcript 1
	cystic fibrosis transmembrane conductance regulator homolog			Ica1	islet cell autoantigen 1
	Stam binding protein			LOC102547369	uncharacterized LOC102547369
	sterile alpha motif domain containing 9-like			LOC102550643	uncharacterized LOC102550643
	CD207 molecule, langerin			Nxph1	neurexophilin 1
	3-hydroxyisobutyrate dehydrogenase			LOC680928	similar to TGF beta-inducible nuclear protein 1
	WD repeat domain 91			RGD1565400	similar to actin 3 - fruit fly (Drosophila melanogaster) (fragments)
	DENN/MADD domain containing 2A			Rps4x	ribosomal protein S4, X-linked
	family with sequence similarity 180, member A			LOC500028	hypothetical protein LOC500028
	2,3-bisphosphoglycerate mutase			LOC100360305	hypothetical LOC100360305
	olfactory receptor 801			LOC680964	similar to high mobility group nucleosomal binding domain 1
	hypothetical protein LOC679688			LOC100360402	hypothetical LOC100360402
	lysine-rich coiled-coil 1			RGD1562387	similar to GTP-binding protein NGB
	calcitonin receptor			LOC102547989	uncharacterized LOC102547989
	lin-28 homolog C (C. elegans)			LOC681013	similar to Stathmin (Phosphoprotein p19) (pp19) (Oncoprotein 18) (Op18) (Leukemia-associated phosphoprotein p18) (pp17) (Prosolin) (Metablastin) (Protein Pr22)
	similar to Ig kappa chain V-V region L6 precursor			Ndufa4	NADH dehydrogenase (ubiquinone) 1 alpha subcomplex, 4
	phosphatidylinositol glycan anchor biosynthesis, class Y			Phf14	PHD finger protein 14
	prostaglandin D2 synthase 2, hematopoietic			LOC103692059	uncharacterized LOC103692059
	phosphodiesterase 1C			Thsd7a	thrombospondin, type I, domain containing 7A
	similar to katanin p80 (WD40-containing) subunit B 1			LOC103692074	60 kDa heat shock protein, mitochondrial pseudogene
	similar to ribosomal protein S27a			LOC502730	similar to Pyruvate kinase isozymes M1/M2 (Pyruvate kinase muscle isozyme)
	forkhead box P2			LOC100911179	L-lactate dehydrogenase A chain-like
	gastrokine 2			Tmem106b	transmembrane protein 106B
	dynactin 1			Vwde	von Willebrand factor D and EGF domains
	similar to Immunoglobulin kappa-chain VJ precursor			LOC681159	similar to Glucosamine 6-phosphate N-acetyltransferase (Phosphoglucosamine transacetylase) (Phosphoglucosamine acetylase) (EMeg32 protein)
	ATP-binding cassette, sub-family B (MDR/TAP), member 1B			Tas2r7l	taste receptor type 2 member 7-like
	trypsin 10			LOC102548489	uncharacterized LOC102548489
	N-acetyltransferase 8B			LOC102548552	uncharacterized LOC102548552
	docking protein 1			LOC100911252	peptidyl-prolyl cis-trans isomerase A-like
	interferon regulatory factor 5			Tmem168	transmembrane protein 168
	glutathione S-transferase kappa 1			LOC102548706	LYR motif-containing protein 4-like
	ankyrin repeat, SAM and basic leucine zipper domain containing 1			LOC500034	similar to CG3570-PA
	early growth response 4			LOC102556274	60S ribosomal protein L9-like
	Lipogenin			LOC500035	hypothetical protein LOC500035
	paraoxonase 2			LOC100359436	rCG25051-like
	gamma-glutamyl cyclotransferase; similar to C44B7.7			Gpr85	G protein-coupled receptor 85
	ATP-binding cassette, sub-family B (MDR/TAP), member 4			LOC100363521	hypothetical LOC100363521
	carboxypeptidase A5			LOC103692060	fatty acid-binding protein, heart pseudogene
	missing oocyte, meiosis regulator, homolog (Drosophila)			LOC681293	similar to heterogeneous nuclear ribonucleoprotein A3
	protein phosphatase 1K (PP2C domain containing)			Ppp1r3a	protein phosphatase 1, regulatory subunit 3A
	prenylcysteine oxidase 1			Foxp2	forkhead box P2
	transcription factor EC			LOC102555999	uncharacterized LOC102555999
	ankyrin repeat and SOCS box-containing 4			Rbmxl1	RNA binding motif protein, X-linked-like 1
	von Willebrand factor D and EGF domains			Mdfic	MyoD family inhibitor domain containing
	chloride channel 1			Cftr	cystic fibrosis transmembrane conductance regulator homolog
	NOBOX oogenesis homeobox			Cttnbp2	cortactin binding protein 2
	GTP-binding protein 10 (putative)			RGD1566227	similar to RIKEN cDNA 2610101N10
	v-raf murine sarcoma viral oncogene homolog B1			LOC103692061	uncharacterized LOC103692061
	insulin-like growth factor 2 mRNA binding protein 3			RGD1562178	similar to Adenylate kinase 2
	ISY1 splicing factor homolog (S. cerevisiae)			Tfec	transcription factor EC
	similar to Alpha-enolase (2-phospho-D-glycerate hydro-lyase) (Non-neural enolase) (NNE) (Enolase 1)			Tes	testis derived transcript
	thromboxane A synthase 1, platelet			LOC102550644	uncharacterized LOC102550644
	olfactory receptor 803			Cav2	caveolin 2
	core 1 synthase, glycoprotein-N-acetylgalactosamine 3-beta-galactosyltransferase, 1			Cav1	caveolin 1, caveolae protein
	kelch domain containing 10			LOC103692063	uncharacterized LOC103692063
	ubinuclein 2			LOC102550745	uncharacterized LOC102550745
	C-type lectin domain family 5, member A			Met	MET proto-oncogene, receptor tyrosine kinase
	required for meiotic nuclear division 5 homolog A (S. cerevisiae)			LOC102551271	uncharacterized LOC102551271
	tachykinin receptor 1			Capza2	capping protein (actin filament) muscle Z-line, alpha 2
	deafness, autosomal dominant 5 homolog (human)			ST7	suppression of tumorigenicity 7
	glucosidase 1			LOC103692064	uncharacterized LOC103692064
	olfactory receptor 812			Wnt2	wingless-type MMTV integration site family member 2
	monooxygenase, DBH-like 2			Asz1	ankyrin repeat, SAM and basic leucine zipper domain containing 1
	cholinergic receptor, muscarinic 2			Lsm8	N-alpha-acetyltransferase 38, NatC auxiliary subunit
	similar to 40S ribosomal protein S25			Ankrd7	ankyrin repeat domain 7
	solute carrier family 25, member 13 (citrin)			LOC685171	similar to protein disulfide isomerase-associated 6
	caspase 2			LOC100912035	tubulin beta chain-like
	filamin C, gamma (actin binding protein 280)			LOC500044	similar to 60S ribosomal protein L7a
	NFU1 iron-sulfur cluster scaffold homolog (S. cerevisiae)			LOC498971	hypothetical protein LOC498971
	enhancer of zeste homolog 2 (Drosophila)			LOC100364378	hypothetical LOC100364378
	similar to Immunoglobulin kappa-chain VJ precursor			LOC102556178	uncharacterized LOC102556178
	synuclein, alpha (non A4 component of amyloid precursor)			Kcnd2	potassium voltage-gated channel, Shal-related subfamily, member 2
	transmembrane protein 213			LOC103692079	uncharacterized LOC103692079
	similar to Ig kappa chain V-I region HK102 precursor			LOC103692080	uncharacterized LOC103692080
	similar to thymosin, beta 10; thymosin, beta 10			LOC103692081	60S ribosomal protein L3 pseudogene
	guanine nucleotide binding protein, alpha transducing 3			LOC103692082	protein SDA1 homolog
	protease, serine, 2; similar to protease, serine, 3 (mesotrypsin); similar to Anionic trypsin II precursor (Pretrypsinogen II)			LOC103692108	tubulin beta chain-like
	protease, serine, 2; similar to protease, serine, 3 (mesotrypsin); similar to Anionic trypsin II precursor (Pretrypsinogen II)			Tspan12	tetraspanin 12
	similar to 40S ribosomal protein S3			LOC100359702	cytochrome c oxidase, subunit VIc-like
	H1 histone family, member X			Ing3	inhibitor of growth family, member 3
	coatomer protein complex, subunit gamma 2			Cped1	cadherin-like and PC-esterase domain containing 1
	polymerase (RNA) I polypeptide A			Wnt16	wingless-type MMTV integration site family, member 16
	glutamine fructose-6-phosphate transaminase 1			Fam3c	family with sequence similarity 3, member C
	solute carrier family 4, sodium bicarbonate cotransporter, member 5			LOC103692083	uncharacterized LOC103692083
	similar to glyceraldehyde-3-phosphate dehydrogenase (phosphorylating) (EC 1.2.1.12); similar to Glyceraldehyde-3-phosphate dehydrogenase (GAPDH); glyceraldehyde-3-phosphate dehydrogenase, pseudogene 2; glyceraldehyde 3-phosphate dehydrogenase pseudogene; hypothetical gene supported by AB017801; NM_017008; similar to Glyceraldehyde-3-phosphate dehydrogenase (GAPDH) (38 kDa BFA-dependent ADP-ribosy…			LOC685399	similar to tumor protein, translationally-controlled 1
	similar to src homology 2 domain-containing transforming protein C1			LOC100359863	hypothetical LOC100359863
	MyoD family inhibitor domain containing			Ptprz1	protein tyrosine phosphatase, receptor-type, Z polypeptide 1
	ring finger protein 148			Aass	aminoadipate-semialdehyde synthase
	hypothetical protein LOC688447			LOC685467	similar to 40S ribosomal protein S3
	hypothetical protein LOC689121; glutamate receptor, metabotropic 3			LOC103692084	60S ribosomal protein L27 pseudogene
	similar to Glucosamine 6-phosphate N-acetyltransferase (Phosphoglucosamine transacetylase) (Phosphoglucosamine acetylase) (EMeg32 protein)			Fezf1	Fez family zinc finger 1
	similar to SPCS2 protein			Cadps2	Ca++-dependent secretion activator 2
	similar to Ig kappa chain V-II region RPMI 6410 precursor			Rnf133	ring finger protein 133
	WEE1 homolog 2 (S. pombe)			Rnf148	ring finger protein 148
	max dimerization protein 1			Tas2r118	taste receptor, type 2, member 118
	olfactory receptor pseudogene 822			Slc13a1	solute carrier family 13 (sodium/sulfate symporter), member 1
	taste receptor, type 2, member 137			LOC102556089	thyroid hormone receptor-associated protein 3-like
	hypothetical protein LOC498971			LOC102555859	uncharacterized LOC102555859
	similar to phasmid Socket Absent PSA-4, homolog of SWI2/SNF2-related matrix-associated actin-dependent regulator of chromatin, required for an asymmetric cell division (170.6 kD) (psa-4)			LOC685649	similar to inosine monophosphate dehydrogenase 2
	similar to GTP-binding protein NGB			Iqub	IQ motif and ubiquitin domain containing
	similar to Camello-like 2; camello-like 2			Lmod2	leiomodin 2 (cardiac)
	SCO-spondin			Ndufa5	NADH dehydrogenase (ubiquinone) 1 alpha subcomplex 5
	similar to mitochondrial ribosomal protein L17			Asb15	ankyrin repeat and SOCS box containing 15
	similar to CD36 antigen; similar to fatty acid translocase/CD36; CD36 molecule (thrombospondin receptor)			LOC100909784	leiomodin-2-like
	ubiquitin-conjugating enzyme E2H			Wasl	Wiskott-Aldrich syndrome-like
	transportin 3			Gpr37	G protein-coupled receptor 37
	similar to RIKEN cDNA 4921507P07			Pot1	protection of telomeres 1
	six transmembrane epithelial antigen of the prostate 1			Hyal6	hyaluronoglucosaminidase 6
	G protein-coupled receptor 85			Hyal4	hyaluronoglucosaminidase 4
	folliculogenesis specific basic helix-loop-helix			Spam1	sperm adhesion molecule 1 (PH-20 hyaluronidase, zona pellucida binding)
	aarF domain containing kinase 2			Hyal5	hyaluronoglucosaminidase 5
	similar to Aspartate aminotransferase, mitochondrial precursor (Transaminase A) (Glutamate oxaloacetate transaminase 2)			Tmem229a	transmembrane protein 229A
	cytochrome c, somatic; similar to Cytochrome c, somatic			LOC685783	similar to suppressor of variegation 3-9 homolog 2
	Eph receptor A1			LOC685895	similar to Thymidine kinase, cytosolic
	killer cell lectin-like receptor subfamily G, member 2			LOC100361458	hypothetical LOC100361458
	caldesmon 1			Grm8	glutamate receptor, metabotropic 8
	similar to ribosomal protein S11			Mir592	microRNA mir-592
	carboxypeptidase A4			Zfp800	zinc finger protein 800
	N-acetylglucosamine kinase			LOC102551067	mucin-1-like
	transmembrane protein 176A			LOC685984	similar to H3 histone, family 3B
	cell adhesion molecule with homology to L1CAM			Gcc1	GRIP and coiled-coil domain containing 1
	olfactory receptor pseudogene 798			Arf5	ADP-ribosylation factor 5
	similar to olfactory receptor Olr906; olfactory receptor 906			Fscn3	fascin actin-bundling protein 3, testicular
	guanine nucleotide binding protein (G protein), alpha inhibiting 1; guanine nucleotide binding protein (G protein), alpha inhibiting 3			Pax4	paired box gene 4
	hypothetical LOC500075			Snd1	staphylococcal nuclease and tudor domain containing 1
	coiled-coil domain containing 136			Lipogenin
	A kinase (PRKA) anchor protein (yotiao) 9			Lrrc4	NGL-2
	maltase-glucoamylase			Mir129-1	microRNA 129-1
	LRRGT00063			Lep	leptin
	leptin			Rbm28	RNA binding motif protein 28
	olfactory receptor 821			Prrt4	proline-rich transmembrane protein 4
	family with sequence similarity 71, member F1			Impdh1	IMP (inosine 5'-monophosphate) dehydrogenase 1
	similar to Tubulin alpha-3 chain (Alpha-tubulin 3)			Hilpda	hypoxia inducible lipid droplet-associated
	WW domain binding protein 1			Fam71f2	family with sequence similarity 71, member F2
	transient receptor potential cation channel, subfamily V, member 5			LOC103692085	uncharacterized LOC103692085
	guanine nucleotide binding protein (G protein), gamma transducing activity polypeptide 1			LOC103692086	60S ribosomal protein L35a pseudogene
	similar to Stathmin (Phosphoprotein p19) (pp19) (Oncoprotein 18) (Op18) (Leukemia-associated phosphoprotein p18) (pp17) (Prosolin) (Metablastin) (Protein Pr22)			Fam71f1	family with sequence similarity 71, member F1
	transformer-2 alpha			Calu	calumenin
	catenin (cadherin associated protein), alpha 2			Opn1sw	blue cone photoreceptor pigment
	nucleoporin 205			Trnap-agg	transfer RNA proline (anticodon AGG)
	sema domain, immunoglobulin domain (Ig), short basic domain, secreted, (semaphorin) 3D			Ccdc136	coiled-coil domain containing 136
	dynein cytoplasmic 1 intermediate chain 1			Flnc	filamin C, gamma
	family with sequence similarity 71, member F2			Atp6v1f	ATPase, H transporting, lysosomal V1 subunit F
	similar to RIKEN cDNA 4930500J03			LOC103692087	uncharacterized LOC103692087
	ATPase, H+ transporting, lysosomal V0 subunit A4			Kcp	kielin/chordin-like protein
	mitochondrial ribosomal protein S33			Irf5	interferon regulatory factor 5
	similar to 40S ribosomal protein S7 (S8)			LOC103692106	putative uncharacterized protein DDB_G0291690
	hepatocyte growth factor			Tnpo3	transportin 3
	camello-like 4			LOC102552812	uncharacterized LOC102552812
	similar to splicing factor, arginine/serine-rich 2, interacting protein			Tspan33	tetraspanin 33
	similar to non-POU domain containing, octamer-binding			Smo	smoothened, frizzled class receptor
	neuropeptide VF precursor			Ahcyl2	adenosylhomocysteinase-like 2
	hypothetical LOC498755; similar to Rpl7a protein; ribosomal protein L7a; RGD1563311; RGD1561780; similar to 60S ribosomal protein L7a (Surfeit locus protein 3); RGD1562541; similar to Ribosomal protein L7a; hypothetical LOC498050; similar to ribosomal protein L7a; similar to 60S ribosomal protein L7a			Strip2	striatin interacting protein 2
	hypothetical gene supported by BC079424			LOC102552990	phosphoglycerate kinase 1-like
	ST3 beta-galactoside alpha-2,3-sialyltransferase 5			Smkr1	small lysine-rich protein 1
	cytochrome P450, subfamily 51			Nrf1	nuclear respiratory factor 1
	ankyrin repeat and IBR domain containing 1			Mir182	microRNA mir-182
	regenerating islet-derived 3 alpha			Mir96	microRNA 96
	RAB19, member RAS oncogene family			Mir183	microRNA 183
	similar to RIKEN cDNA 9430071P14 gene			Mir3553	microRNA mir-3553
	hypothetical protein LOC500028			Ube2h	ubiquitin-conjugating enzyme E2H
	GTPase, IMAP family member 4			N5	DNA binding protein N5
	chimerin (chimaerin) 2			Zc3hc1	zinc finger, C3HC-type containing 1
	DNA binding protein N5			Klhdc10	kelch domain containing 10
	zinc finger, C3HC-type containing 1			Tmem209	transmembrane protein 209
	similar to Pyruvate kinase isozymes M1/M2 (Pyruvate kinase muscle isozyme)			Ssmem1	serine-rich single-pass membrane protein 1
	threonine synthase-like 2 (S. cerevisiae)			Cpa2	carboxypeptidase A2 (pancreatic)
	poly(rC) binding protein 1			Cpa4	carboxypeptidase A4
	leucine rich repeat containing 4			LOC102553416	uncharacterized LOC102553416
	similar to diamine oxidase-like protein 2; diamine oxidase-like protein 2			Cpa5	carboxypeptidase A5
	olfactory receptor 809			Cpa1	carboxypeptidase A1 (pancreatic)
	opsin 1 (cone pigments), short-wave-sensitive			Cep41	centrosomal protein 41
	hypothetical protein LOC678746			Mest	mesoderm specific transcript
	homeo box A10			Copg2	coatomer protein complex, subunit gamma 2
	caveolin 1, caveolae protein			Tsga13	testis specific, 13
	olfactory receptor 808			LOC103692110	interferon-induced transmembrane protein 2 pseudogene
	IQ motif and ubiquitin domain containing; Wiskott-Aldrich syndrome-like			Klf14	Kruppel-like factor 14
	IQ motif and ubiquitin domain containing; Wiskott-Aldrich syndrome-like			Mir3556a	microRNA mir-3556a
	similar to Serine/threonine-protein kinase 6 (Aurora-A) (ratAurA)			Mir29a	microRNA mir-29a
	similar to ribosomal protein L27a			Mir3587	microRNA mir-3587
	caveolin 2			Mir29b1	microRNA 29b-1
	tachykinin 1			LOC103692090	uncharacterized LOC103692090
	coiled-coil domain containing 142			LOC103692089	uncharacterized LOC103692089
	similar to EF hand calcium binding domain 1			LOC103692111	uncharacterized LOC103692111
	mitochondrial ribosomal protein L53			LOC103690249	uncharacterized LOC103690249
	RGD1564712			LOC102547990	collagen alpha-1(XII) chain-like
	prokineticin receptor 1			Mkln1	muskelin 1, intracellular mediator containing kelch motifs
	olfactory receptor 806			LOC103692088	uncharacterized LOC103692088
	poly (ADP-ribose) polymerase family, member 12			LOC102553747	60S ribosomal protein L21-like
	Zinc finger protein 212			Podxl	podocalyxin-like
	NADH dehydrogenase (ubiquinone) 1 alpha subcomplex 5			LOC102548336	developmental pluripotency-associated protein 4-like
	similar to Ig kappa chain V-V region L6 precursor			LOC103692091	uncharacterized LOC103692091
	similar to OEF2			LOC102548423	uncharacterized LOC102548423
	seminal vesicle antigen-like 1			LOC102548611	uncharacterized LOC102548611
	src kinase associated phosphoprotein 2			RGD1561636	similar to 60S ribosomal protein L38
	suppression of tumorigenicity 7			LOC366309	similar to suppressor of initiator codon mutations, related sequence 1
	ATPase, H transporting, lysosomal V1 subunit F			LOC103692092	transcription factor BTF3 pseudogene
	replication protein A3			LOC102549088	uncharacterized LOC102549088
	mesoderm specific transcript			LOC689042	hypothetical protein LOC689042
	similar to NEDD4-binding protein 1 (N4BP1)			Plxna4a	plexin A4, A
	KRAB-A domain containing 1			LOC103692093	plexin-A4-like
	similar to Ig kappa chain V-II region RPMI 6410 precursor			LOC103692094	uncharacterized LOC103692094
	similar to Ig kappa chain V-V region HP 123E6			LOC103692112	uncharacterized protein-like
	similar to LRRGT00057			RGD1563055	similar to transcription elongation factor B (SIII), polypeptide 2
	vesicle-associated membrane protein 5			Chchd3	coiled-coil-helix-coiled-coil-helix domain containing 3
	solute carrier family 35, member B4			LOC103692095	uncharacterized LOC103692095
	similar to Translocase of outer mitochondrial membrane 20 homolog			RGD1565435	similar to Hmgb1 protein
	KRIT1, ankyrin repeat containing			Exoc4	exocyst complex component 4
	similar to protein disulfide isomerase-associated 6; similar to Txndc7 protein			NEWGENE_620386	proline rich 21
	similar to H3 histone, family 3B			LOC689234	similar to catechol-O-methyltransferase domain containing 1
	Trypsin V-A			Lrguk	leucine-rich repeats and guanylate kinase domain containing
	annexin A4			Slc35b4	solute carrier family 35 (UDP-xylose/UDP-N-acetylglucosamine transporter), member B4
	tissue factor pathway inhibitor 2			LOC689277	hypothetical protein LOC689277
	taste receptor, type 2, member 118			Akr1b1	aldo-keto reductase family 1, member B1 (aldose reductase)
	growth hormone releasing hormone receptor			Akr1b8	aldo-keto reductase family 1, member B8
	calcium channel, voltage-dependent, alpha2/delta subunit 1			Akr1b10	aldo-keto reductase family 1, member B10 (aldose reductase)
	single-stranded DNA binding protein 1			LOC100910662	myosin light polypeptide 6-like
	similar to Proteasome activator complex subunit 2 (Proteasome activator 28-beta subunit) (PA28beta) (PA28b) (Activator of multicatalytic protease subunit 2) (11S regulator complex beta subunit) (REG-beta)			Akr1b7	aldo-keto reductase family 1, member B7
	solute carrier family 25, member 40			Bpgm	2,3-bisphosphoglycerate mutase
	ATP-binding cassette, sub-family B (MDR/TAP), member 1			LOC103692097	uncharacterized LOC103692097
	Rho GTPase activating protein 25			LOC100910708	aldose reductase-related protein 1-like
	family with sequence similarity 133, member B; similar to MGC40405 protein			LOC500075	hypothetical LOC500075
	calumenin			LOC103692098	uncharacterized LOC103692098
	similar to Ig kappa chain V region S211			Cald1	non-muscle caldesmon
	ATPase, H+ transporting V0 subunit e2			Agbl3	ATP/GTP binding protein-like 3
	hypothetical protein LOC680141			LOC102553352	mortality factor 4-like protein 1-like
	glycyl-tRNA synthetase			Tmem140	transmembrane protein 140
	transforming growth factor alpha			LOC500077	similar to RIKEN cDNA 3110062M04
	transient receptor potential cation channel, subfamily V, member 6			Wdr91	WD repeat domain 91
	hypothetical protein LOC691113			Stra8	stimulated by retinoic acid 8
	hyaluronoglucosaminidase 4			RGD1565367	similar to Solute carrier family 23, member 2 (Sodium-dependent vitamin C transporter 2)
	FK506 binding protein 14			LOC103692099	uncharacterized LOC103692099
	RAB7A, member RAS oncogene family			Cnot4	CCR4-NOT transcription complex, subunit 4
	carnitine O-octanoyltransferase			LOC102553126	uncharacterized LOC102553126
	hypothetical protein LOC689574			Nup205	nucleoporin 205
	NADH dehydrogenase (ubiquinone) 1 beta subcomplex, 2			RGD1564627	similar to ribosomal protein L38
	similar to 40S ribosomal protein SA (p40) (34/67 kDa laminin receptor)			LOC689574	hypothetical protein LOC689574
	ankyrin repeat and SOCS box-containing protein 15			Slc13a4	solute carrier family 13 (sodium/sulfate symporter), member 4
	vomeronasal 2 receptor, pseudogene 15			Fam180a	family with sequence similarity 180, member A
	RSA-14-44 protein			LOC100365467	hypothetical LOC100365467
	fatty acid binding protein 1, liver			Mtpn	myotrophin
	similar to catechol-O-methyltransferase domain containing 1			LOC102554507	uncharacterized LOC102554507
	similar to Villin-1			Mir490	microRNA 490
	muskelin 1, intracellular mediator containing kelch motifs			LOC500081	hypothetical LOC500081
	homeodomain interacting protein kinase 2			Chrm2	cholinergic receptor, muscarinic 2
	zyxin			Ptn	pleiotrophin
	hypothetical protein LOC689042			Dgki	diacylglycerol kinase, iota
	hypothetical protein LOC689373; hypothetical protein LOC682938; family with sequence similarity 136, member A			Creb3l2	cAMP responsive element binding protein 3-like 2
	dysferlin			LOC102552017	uncharacterized LOC102552017
	transmembrane protein 140			Akr1d1	aldo-keto reductase family 1 member D1
	ADP-ribosylation factor 5			LOC689724	similar to High mobility group protein 1 (HMG-1) (High mobility group protein B1) (Amphoterin) (Heparin-binding protein p30)
	tetraspanin 33			Trim24	tripartite motif-containing 24
	similar to Solute carrier family 23, member 2 (Sodium-dependent vitamin C transporter 2)			RGD1566053	similar to RIKEN cDNA 9430071P14 gene
	capping protein (actin filament) muscle Z-line, alpha 2			Atp6v0a4	ATPase, H+ transporting, lysosomal V0 subunit A4
	similar to disabled homolog 2 (Drosophila) interacting protein			Tmem213	transmembrane protein 213
	similar to TGF beta-inducible nuclear protein 1			RGD1306271	similar to KIAA1549 protein
	zinc finger protein 398			LOC103692100	uncharacterized LOC103692100
	notochord homeobox			Zc3hav1l	zinc finger CCCH-type, antiviral 1-like
	similar to suppressor of variegation 3-9 homolog 2			Zc3hav1	zinc finger CCCH type, antiviral 1
	glutamate receptor, ionotropic, delta 2			Ttc26	tetratricopeptide repeat domain 26
	cytochrome P450, family 26, subfamily b, polypeptide 1			Ubn2	ubinuclein 2
	hypothetical LOC500081			LOC100362586	ribosomal protein L23-like
	ancient ubiquitous protein 1			Trnar-ccu	transfer RNA arginine (anticodon CCU)
	similar to mannose-6-phosphate receptor binding protein 1			Fmc1	formation of mitochondrial complexes 1 homolog (S. cerevisiae)
	similar to Maltase-glucoamylase, intestinal			Luc7l2	LUC7-like 2 (S. cerevisiae)
	collagen, type I, alpha 2			LOC103692107	small nuclear ribonucleoprotein E pseudogene
	guanine nucleotide binding protein (G protein), gamma 11			LOC100909424	uncharacterized LOC100909424
	aprataxin and PNKP like factor			Klrg2	killer cell lectin-like receptor subfamily G, member 2
	zinc finger CCCH-type, antiviral 1-like			Clec2l	C-type lectin domain family 2, member L
	chaperonin containing Tcp1, subunit 7 (eta); similar to CCTeta, eta subunit of the chaperonin containing TCP-1 (CCT)			Hipk2	homeodomain interacting protein kinase 2
	similar to high mobility group protein; Rattus norvegicus high mobility group box 1, pseudogene 3; similar to Hmgb1 protein; similar to High mobility group protein 1 (HMG-1) (High mobility group protein B1) (Amphoterin) (Heparin-binding protein p30); similar to high-mobility group (nonhistone chromosomal) protein 1-like 1; high mobility group box 1; high-mobility group (nonhistone chromosomal) pr…			LOC103692101	uncharacterized LOC103692101
	JAZF zinc finger 1			Tbxas1	thromboxane A synthase 1, platelet
	homeobox A9			Parp12	poly (ADP-ribose) polymerase family, member 12
	DBF4 homolog (S. cerevisiae)			Kdm7a	lysine (K)-specific demethylase 7A
	gamma-glutamyl carboxylase			Chmp4bl1	chromatin modifying protein 4B-like 1
	similar to hypothetical gene supported by BC063892			Slc37a3	solute carrier family 37, member 3
	S-adenosylhomocysteine hydrolase-like 2			LOC103692102	uncharacterized LOC103692102
	ribophorin I			LOC103692113	uncharacterized LOC103692113
	olfactory receptor pseudogene 988			Rab19	RAB19, member RAS oncogene family
	similar to RIKEN cDNA C130060K24 gene			Mkrn1	makorin ring finger protein 1
	sideroflexin 5			Dennd2a	DENN/MADD domain containing 2A
	exocyst complex component 6B			LOC102554568	serine/arginine-rich splicing factor 3-like
	hyaluronoglucosaminidase 6			Adck2	aarF domain containing kinase 2
	similar to protease, serine, 3			LOC102554668	uncharacterized LOC102554668
	transmembrane protein 209			Ndufb2	NADH dehydrogenase (ubiquinone) 1 beta subcomplex, 2
	olfactory receptor 813			Braf	B-Raf proto-oncogene, serine/threonine kinase
	hypothetical protein LOC689382			LOC102555403	ferritin heavy chain-like
	pyruvate dehydrogenase kinase, isozyme 4			LOC102554766	uncharacterized LOC102554766
	SET and MYND domain containing 1			Mrps33	mitochondrial ribosomal protein S33
	taste receptor, type 2, member 126			LOC103692103	uncharacterized LOC103692103
	succinate-CoA ligase, alpha subunit			Tmem178b	transmembrane protein 178B
	hect domain and RLD 3			LOC102555151	uncharacterized LOC102555151
	similar to interferon induced transmembrane protein 2 (1-8D); interferon induced transmembrane protein 2			Vom2r-ps15	vomeronasal 2 receptor, pseudogene 15
	olfactory receptor 799			Prss37	protease, serine, 37
	guanine nucleotide binding protein (G protein), gamma 12			Olr798-ps	olfactory receptor pseudogene 798
	DEAQ box polypeptide 1 (RNA-dependent ATPase)			LOC679818	similar to Maltase-glucoamylase, intestinal
	similar to cytoskeleton associated protein 2			Agk	acylglycerol kinase
	pleiotrophin			RGD1563986	similar to RIKEN cDNA E330009J07 gene
	similar to High mobility group protein 1 (HMG-1)			Wee2	WEE1 homolog 2 (S. pombe)
	sepiapterin reductase (7,8-dihydrobiopterin:NADP+ oxidoreductase)			Ssbp1	single-stranded DNA binding protein 1, mitochondrial
	IMP (inosine monophosphate) dehydrogenase 1			Tas2r137	taste receptor, type 2, member 137
	piccolo (presynaptic cytomatrix protein)			Tas2r108	taste receptor, type 2, member 108
	claudin 12			Olr799	olfactory receptor 799
	LSM8 homolog, U6 small nuclear RNA associated (S. cerevisiae)			Clec5a	C-type lectin domain family 5, member A
	glycoprotein IX (platelet)			Tas2r138	T2r38
	atonal homolog 1 (Drosophila)			LOC103690059	maltase-glucoamylase, intestinal-like
	diacylglycerol kinase, iota			Mgam	maltase-glucoamylase
	podocalyxin-like			Moxd2	monooxygenase, DBH-like 2
	diamine oxidase-like protein 1			LOC102550783	T-cell receptor beta-1 chain C region-like
	similar to odorant receptor ORZ6			Prss58	trypsin X3
	hypothetical protein LOC689705			Tryx5	trypsin X5
	regenerating islet-derived 1 alpha			LOC102549986	uncharacterized LOC102549986
	preprotrypsinogen IV			LOC312273	Trypsin V-A
	transmembrane protein 168			LOC286960	preprotrypsinogen IV
	wingless-type MMTV integration site family member 2			LOC100910843	polymerase delta-interacting protein 2-like
	Tax1 (human T-cell leukemia virus type I) binding protein 1			Prss3	protease, serine, 3
	protein tyrosine phosphatase, receptor-type, Z polypeptide 1			LOC102550972	T-cell receptor beta chain V region CTL-L17-like
	similar to Ig kappa chain V-II region RPMI 6410 precursor			LOC102550134	T-cell receptor beta chain V region A20.2.25-like
	aquaporin 1			LOC102554731	T-cell receptor beta-2 chain C region-like
	hypothetical protein LOC689033			LOC100911007	T-cell receptor beta chain T17T-22-like
	similar to Thymidine kinase, cytosolic			LOC100911086	T-cell receptor beta chain T17T-22-like
	sperm adhesion molecule 1 (PH-20 hyaluronidase, zona pellucida binding)			LOC102547329	T-cell receptor beta chain V region CTL-L17-like
	bone morphogenetic protein 10			LOC102551068	T-cell receptor beta chain V region YT35-like
	germ cell-less homolog 1 (Drosophila)			LOC100911271	uncharacterized LOC100911271
	carboxypeptidase A1			LOC100911317	uncharacterized LOC100911317
	similar to actin 3 - fruit fly (Drosophila melanogaster) (fragments)			LOC103692105	uncharacterized LOC103692105
	ladybird homeobox 2			LOC102551370	T-cell receptor beta chain V region LB2-like
	homeobox A6			LOC103692104	T-cell receptor beta chain V region YT35-like
	hypothetical LOC287992			LOC102551470	T-cell receptor beta chain V region 3H.25-like
	protein phosphatase 1, regulatory (inhibitor) subunit 9A			LOC102551554	T-cell receptor beta chain V region 3H.25-like
	regenerating islet-derived 3 beta			LOC102551645	T-cell receptor beta chain V region 3H.25-like
	similar to CG3570-PA			LOC102551734	T-cell receptor beta chain V region 3H.25-like
	Eph receptor B6			LOC102551824	killer cell lectin-like receptor 4-like
	mitochondrial ribosomal protein L19			Chl1	cell adhesion molecule L1-like
	olfactory receptor 807			LOC100911594	60S ribosomal protein L4-like
	GTPase, IMAP family member 9			LOC100365995	rCG28262-like
	methionine adenosyltransferase II, alpha; similar to S-adenosylmethionine synthetase gamma form (Methionine adenosyltransferase)			LOC102554450	T-cell receptor beta chain V region PHDS203-like
	similar to serine/threonine kinase			LOC102550783	T-cell receptor beta-1 chain C region-like
	GTPase, IMAP family member 8			Try4	trypsin 4
	a disintegrin and metalloprotease domain (ADAM) 22			LOC103690254	anionic trypsin-2-like
	cortactin binding protein 2			Try10	trypsin 10
	G protein-coupled receptor 37			Prss2	protease, serine, 2
	protein phosphatase 1, regulatory (inhibitor) subunit 3A			LOC679922	similar to protease, serine, 3
	blocked early in transport 1 homolog (S. cerevisiae)			LOC102554637	anionic trypsin-2-like
	capping protein (actin filament), gelsolin-like			LOC683849	similar to Anionic trypsin II precursor (Pretrypsinogen II)
	GTPase, IMAP family member 6			Prss1	protease, serine, 1 (trypsin 1)
	similar to Ig kappa chain V-II region RPMI 6410 precursor			LOC102554731	T-cell receptor beta-2 chain C region-like
	potential ubiquitin ligase			LOC103692116	uncharacterized LOC103692116
	taste receptor, type 2, member 135			Ephb6	ephrin type-B receptor 6
	wingless-type MMTV integration site family, member 16			Trpv6	transient receptor potential cation channel, subfamily V, member 6
	Serpine1 mRNA binding protein 1			Trpv5	transient receptor potential cation channel, subfamily V, member 5
	six transmembrane epithelial antigen of the prostate 2			LOC103692117	uncharacterized LOC103692117
	similar to Immunoglobulin kappa-chain VJ precursor			LOC680112	hypothetical protein LOC680112
	carboxypeptidase A2 (pancreatic)			Kel	Kell blood group, metallo-endopeptidase
	Kruppel-like factor 14; testis specific, 13			LOC103692118	uncharacterized LOC103692118
	Kruppel-like factor 14; testis specific, 13			LOC100359812	hypothetical LOC100359812
	kelch repeat and BTB (POZ) domain containing 2			RGD1562066	similar to odorant receptor ORZ6
	family with sequence similarity 131, member B			LOC100359864	hypothetical LOC100359864
	contactin associated protein-like 2			LOC100912372	protein FAM115C-like
	vesicle-associated membrane protein 8			LOC100912416	protein FAM115C-like
	serine threonine kinase 31			LOC100912449	protein FAM115C-like
	nucleotide-binding oligomerization domain containing 1			LOC103689990	protein FAM115C-like
	similar to RIKEN cDNA E330009J07 gene			Pip	prolactin-induced protein
	transmembrane protein 176B			Sval2	seminal vesicle antigen-like 2
	surfactant protein B			Sval1	seminal vesicle antigen-like 1
	coiled-coil domain containing 72; hypothetical protein LOC684976; hypothetical protein LOC685117			LOC102551982	prolactin-inducible protein homolog
	TIA1 cytotoxic granule-associated RNA binding protein			Tas2r139	tas2r39
	similar to inosine monophosphate dehydrogenase 2			Tas2r144	tas2r40
	deoxyguanosine kinase			Gstk1	glutathione S-transferase kappa 1
	similar to RIKEN cDNA 4921511H03			LOC100360758	peroxiredoxin-1-like
	similar to heterogeneous nuclear ribonucleoprotein A2/B1			Tmem139	transmembrane protein 139
	similar to RIKEN cDNA 1300007B12			Casp2	caspase-2
	thrombospondin, type I, domain containing 7A			Clcn1	chloride channel, voltage-sensitive 1
	adducin 2 (beta)			Fam131b	family with sequence similarity 131, member B
	empty spiracles homeobox 1			Zyx	zyxin
	anthrax toxin receptor 1			Epha1	Eph receptor A1
	family with sequence similarity 3, member C			LOC103690198	taste receptor type 2 member 143
	peroxisome biogenesis factor 1			Tas2r135	taste receptor, type 2, member 135
	Pentatricopeptide repeat domain 3			Tas2r126	taste receptor, type 2, member 126
	seminal vesicle antigen-like 2			Olr801	olfactory receptor 801
	SET and MYND domain containing 5			Olr802	olfactory receptor 802
	distal-less homeobox 5			Olr803	olfactory receptor 803
	similar to sterile alpha motif domain containing 9-like			Olr804	olfactory receptor 804
	aldo-keto reductase family 1, member D1 (delta 4-3-ketosteroid-5-beta-reductase)			Fam115e	protein FAM115E
	SWI/SNF-related, matrix-associated actin-dependent regulator of chromatin, subfamily a, containing DEAD/H box 1			Fam115c	family with sequence similarity 115, member C
	sema domain, immunoglobulin domain (Ig), short basic domain, secreted, (semaphorin) 3E			LOC103692119	uncharacterized LOC103692119
	leucine rich repeat containing 61			LOC680433	hypothetical protein LOC680433
	fascin homolog 3, actin-bundling protein, testicular (Strongylocentrotus purpuratus)			Tcaf1	TRPM8 channel-associated factor 1
	membrane protein, palmitoylated 6 (MAGUK p55 subfamily member 6)			Olr805-ps	olfactory receptor pseudogene 805
	solute carrier family 13 (sodium/sulfate symporters), member 4			Olr806	olfactory receptor 806
	frizzled homolog 1 (Drosophila)			Olr807	olfactory receptor Olr807
	CCHC-type zinc finger, nucleic acid binding protein			Olr808	olfactory receptor Olr808
	trypsin X5			LOC103690255	olfactory receptor-like protein OLF3
	olfactory receptor 811			LOC103690291	olfactory receptor-like protein OLF3
	C-type lectin domain family 2, member L			LOC103692138	olfactory receptor 6B1
	tripartite motif-containing 24			Olr809	olfactory receptor 809
	similar to small nuclear ribonucleoprotein polypeptide G; small nuclear ribonucleoprotein polypeptide G-like 2; small nuclear ribonucleoprotein polypeptide G; small nuclear ribonucleoprotein polypeptide G, pseudogene 1			Olr810	olfactory receptor 810
	Ca++-dependent secretion activator 2			Olr811	olfactory receptor 811
	hypothetical protein LOC680676			Olr812	olfactory receptor Olr812
	similar to CCAAT displacement protein isoform b; cut-like homeobox 1			Olr813	olfactory receptor 813
	prolactin induced protein			Olr814-ps	olfactory receptor pseudogene 814
	ELMO/CED-12 domain containing 3			Olr815-ps	olfactory receptor pseudogene 815
	similar to tubulin, gamma 1			Olr816	olfactory receptor Olr816
	similar to RIKEN cDNA 4931417E11			Olr437	olfactory receptor 437
	similar to elastin microfibril interfacer 1			Olr818	olfactory receptor Olr818
	similar to Ig kappa chain V-II region RPMI 6410 precursor			Olr819	olfactory receptor Olr819
	gastrokine 1			Olr820	olfactory receptor 820
	leucine rich repeat transmembrane neuronal 4			Olr821	olfactory receptor Olr821
	similar to tumor protein, translationally-controlled 1			LOC102548553	uncharacterized LOC102548553
	lysyl oxidase-like 3			Arhgef5	Rho guanine nucleotide exchange factor (GEF) 5
	hyaluronoglucosaminidase 5			Nobox	NOBOX oogenesis homeobox
	eukaryotic translation initiation factor 2 alpha kinase 3			Tpk1	thiamin pyrophosphokinase 1
	olfactory receptor 987			LOC502761	similar to suppression of tumorigenicity 13
	cAMP responsive element binding protein 3-like 2			LOC103692139	contactin-associated protein-like 2
	stimulated by retinoic acid gene 8			LOC103692120	uncharacterized LOC103692120
	similar to Ig variable region, light chain			LOC103690127	contactin-associated protein-like 2
	olfactory receptor 804			LOC103692121	uncharacterized LOC103692121
	retinol saturase (all trans retinol 13,14 reductase)			LOC100911131	uncharacterized LOC100911131
	CD8a molecule			LOC102549132	uncharacterized LOC102549132
	islet cell autoantigen 1			Cntnap2	contactin associated protein-like 2
	carboxypeptidase, vitellogenic-like			LOC102549050	uncharacterized LOC102549050
				LOC102553884	uncharacterized LOC102553884
				LOC100360269	hypothetical LOC100360269
				Cul1	cullin 1
				Ezh2	enhancer of zeste 2 polycomb repressive complex 2 subunit
				LOC102556526	uncharacterized LOC102556526
				Pdia4	protein disulfide isomerase family A, member 4
				Zfp786	zinc finger protein 786
				Zfp398	zinc finger protein 398
				Zfp282	zinc finger protein 282
				Zfp212	Zinc finger protein 212
				LOC103692140	ATP synthase subunit delta, mitochondrial pseudogene
				LOC100912199	zinc finger protein 45-like
				Zfp956	zinc finger protein 956
				LOC102551202	zinc finger protein 48-like
				Trnac-gca	transfer RNA cysteine (anticodon GCA)
				Trnae-cuc	transfer RNA glutamic acid (anticodon CUC)
				Zfp777	zinc finger protein 777
				LOC103692141	glyceraldehyde-3-phosphate dehydrogenase pseudogene
				Zfp746	zinc finger protein 746
				Trnac-gca	transfer RNA cysteine (anticodon GCA)
				Trnac-gca	transfer RNA cysteine (anticodon GCA)
				Trnac-gca	transfer RNA cysteine (anticodon GCA)
				Trnac-gca	transfer RNA cysteine (anticodon GCA)
				Trnac-gca	transfer RNA cysteine (anticodon GCA)
				Trnac-gca	transfer RNA cysteine (anticodon GCA)
				Trnac-gca	transfer RNA cysteine (anticodon GCA)
				Trnac-gca	transfer RNA cysteine (anticodon GCA)
				Trnac-gca	transfer RNA cysteine (anticodon GCA)
				Trnac-gca	transfer RNA cysteine (anticodon GCA)
				Trnac-gca	transfer RNA cysteine (anticodon GCA)
				Trnac-gca	transfer RNA cysteine (anticodon GCA)
				Trnac-gca	transfer RNA cysteine (anticodon GCA)
				Trnac-gca	transfer RNA cysteine (anticodon GCA)
				Trnac-gca	transfer RNA cysteine (anticodon GCA)
				Trnac-gca	transfer RNA cysteine (anticodon GCA)
				Trnac-gca	transfer RNA cysteine (anticodon GCA)
				LOC681173	similar to mitochondrial ribosomal protein L17
				Trnac-gca	transfer RNA cysteine (anticodon GCA)
				Trnac-gca	transfer RNA cysteine (anticodon GCA)
				Trnac-gca	transfer RNA cysteine (anticodon GCA)
				Trnac-gca	transfer RNA cysteine (anticodon GCA)
				Trnac-gca	transfer RNA cysteine (anticodon GCA)
				Fgfr1-ps1	fibroblast growth factor receptor 1, pseudogene 1
				Trnac-gca	transfer RNA cysteine (anticodon GCA)
				Trnac-gca	transfer RNA cysteine (anticodon GCA)
				Trnac-gca	transfer RNA cysteine (anticodon GCA)
				Trnac-gca	transfer RNA cysteine (anticodon GCA)
				Trnac-gca	transfer RNA cysteine (anticodon GCA)
				Krba1	KRAB-A domain containing 1
				Zfp467	zinc finger protein 467
				Sspo	SCO-spondin
				Zfp862	zinc finger protein 862
				Atp6v0e2	ATPase, H+ transporting V0 subunit e2
				Lrrc61	leucine rich repeat containing 61
				Rarres2	retinoic acid receptor responder (tazarotene induced) 2
				LOC100363281	hypothetical LOC100363281
				Repin1	replication initiator 1
				Zfp775	zinc finger protein 775
				RGD1559747	similar to Zinc finger and SCAN domain containing protein 2 (Zinc finger protein 29)
				Gimap8	GTPase, IMAP family member 8
				LOC681294	similar to phasmid Socket Absent PSA-4, homolog of SWI2/SNF2-related matrix-associated actin-dependent regulator of chromatin, required for an asymmetric cell division (170.6 kD) (psa-4)
				Gimap9	GTPase, IMAP family member 9
				Gimap4	GTPase, IMAP family member 4
				Gimap6	GTPase, IMAP family member 6
				Gimap7	GTPase, IMAP family member 7
				Gimap1	GTPase, IMAP family member 1
				Gimap5	GTPase, IMAP family member 5
				Tmem176b	transmembrane protein 176B
				Tmem176a	transmembrane protein 176A
				Aoc1	amine oxidase, copper containing 1
				LOC502765	similar to disabled homolog 2 (Drosophila) interacting protein
				Doxl1	diamine oxidase-like protein 1
				Doxl2	diamine oxidase-like protein 2
				LOC100363435	hypothetical LOC100363435
				Svs1	seminal vesicle secretory protein 1
				LOC102546557	uncharacterized LOC102546557
				Gpnmb	glycoprotein (transmembrane) nmb
				Malsu1	mitochondrial assembly of ribosomal large subunit 1
				Igf2bp3	insulin-like growth factor 2 mRNA binding protein 3
				Tra2a	transformer 2 alpha homolog (Drosophila)
				Gemin7l1	gem (nuclear organelle) associated protein 7-like 1
				Ccdc126	coiled-coil domain containing 126
				LOC100910678	coiled-coil domain-containing protein 72-like
				Fam221a	family with sequence similarity 221, member A
				RGD1563352	similar to ribosomal protein S11
				Stk31	serine threonine kinase 31
				LOC100912801	14-3-3 protein theta-like
				RGD1564712
				LOC102555544	uncharacterized LOC102555544
				Npy	neuropeptide Y
				LOC100912228	pro-neuropeptide Y-like
				LOC102555694	uncharacterized LOC102555694
				Mpp6	membrane protein, palmitoylated 6 (MAGUK p55 subfamily member 6)
				Dfna5	deafness, autosomal dominant 5 (human)
				Osbpl3	oxysterol binding protein-like 3
				LOC100365265	hypothetical LOC100365265
				RGD1565415	similar to ribosomal protein L27a
				Cycs	cytochrome c, somatic
				LOC102546410	uncharacterized LOC102546410
				LOC500124	similar to RIKEN cDNA 4921507P07
				Npvf	neuropeptide VF precursor
				LOC685443	similar to Serine/threonine-protein kinase 6 (Aurora-A) (ratAurA)
				LOC100365386	hypothetical LOC100365386
				LOC102546741	uncharacterized LOC102546741
				LOC102546824	uncharacterized LOC102546824
				LOC102546951	uncharacterized LOC102546951
				LOC103692122	uncharacterized LOC103692122
				LOC681658	similar to CCAAT displacement protein isoform b
				LOC102549423	uncharacterized LOC102549423
				Nfe2l3	nuclear factor, erythroid 2-like 3
				Hnrnpa2b1	heterogeneous nuclear ribonucleoprotein A2/B1
				Cbx3	heterochromatin protein 1 gamma
				RGD1561341	similar to Translocase of outer mitochondrial membrane 20 homolog
				Snx10	sorting nexin 10
				LOC103692123	uncharacterized LOC103692123
				LOC103692124	uncharacterized LOC103692124
				Skap2	src kinase associated phosphoprotein 2
				LOC103692125	uncharacterized LOC103692125
				LOC102550087	uncharacterized LOC102550087
				NEWGENE_2812	homeobox A1
				LOC102548178	uncharacterized LOC102548178
				NEWGENE_2813	homeobox A2
				NEWGENE_1561431	homeobox A3
				LOC102554823	uncharacterized LOC102554823
				LOC100912525	homeobox protein Hox-A4-like
				LOC102547399	uncharacterized LOC102547399
				LOC103689922	homeobox protein Hox-A5
				Hoxa6	homeobox A6
				Hoxa9	homeobox A9
				LOC103689925	homeobox protein Hox-A9
				Mir196b	microRNA 196b
				LOC100912608	homeobox protein Hox-A10-like
				LOC100909443	homeobox protein Hox-A11-like
				LOC100909487	uncharacterized LOC100909487
				LOC100910298	homeobox protein Hox-A13-like
				LOC103692127	homeobox protein Hox-A5
				LOC100909604	homeobox protein Hox-A6-like
				NEWGENE_1587253	homeobox A7
				LOC103692128	homeobox protein Hox-A9
				Hoxa10	homeobox A10
				NEWGENE_1564605	homeobox A11
				LOC103692130	uncharacterized LOC103692130
				LOC103692142	homeobox protein Hox-A13
				NEWGENE_1565788	even-skipped homeobox 1
				Hibadh	3-hydroxyisobutyrate dehydrogenase
				LOC685406	LRRGT00062
				LOC685391	LRRGT00063
				Tax1bp1	Tax1 (human T-cell leukemia virus type I) binding protein 1
				Jazf1	JAZF zinc finger 1
				LOC103692132	uncharacterized LOC103692132
				LOC102548643	serine/arginine-rich splicing factor 7-like
				Creb5	cAMP responsive element binding protein 5
				Tril	TLR4 interactor with leucine-rich repeats
				Cpvl	carboxypeptidase, vitellogenic-like
				LOC100910421	60S ribosomal protein L24-like
				LOC102553678	uncharacterized LOC102553678
				Chn2	chimerin 2
				Prr15	proline rich 15
				LOC103692133	uncharacterized LOC103692133
				Wipf3	WAS/WASL interacting protein family, member 3
				LOC103692134	uncharacterized LOC103692134
				Scrn1	secernin 1
				LOC102553885	uncharacterized LOC102553885
				Fkbp14	FK506 binding protein 14
				Plekha8	pleckstrin homology domain containing, family A (phosphoinositide binding specific) member 8
				LOC102554291	mitochondrial import receptor subunit TOM7 homolog
				LOC103692135	uncharacterized LOC103692135
				Mturn	maturin, neural progenitor differentiation regulator homolog (Xenopus)
				LOC100909941	uncharacterized LOC100909941
				Znrf2	zinc and ring finger 2
				Nod1	nucleotide-binding oligomerization domain containing 1
				Ggct	gamma-glutamyl cyclotransferase
				LOC100359613	60S ribosomal protein L12-like
				LOC102550675	uncharacterized LOC102550675
				Gars	glycyl-tRNA synthetase
				Crhr2	corticotropin releasing hormone receptor 2
				LOC102550873	uncharacterized LOC102550873
				LOC102550746	uncharacterized LOC102550746
				Inmt	indolethylamine N-methyltransferase
				Fam188b	family with sequence similarity 188, member B
				Aqp1	aquaporin 1
				LOC103692136	uncharacterized LOC103692136
				Ghrhr	growth hormone releasing hormone receptor
				LOC102551107	uncharacterized LOC102551107
				LOC102551794	uncharacterized LOC102551794
				Adcyap1r1	PACAP-R-1A
				Neurod6	neuronal differentiation 6
				Ccdc129	coiled-coil domain containing 129
				Ppp1r17	protein phosphatase 1, regulatory subunit 17
				LOC102551170	uncharacterized LOC102551170
				Pde1c	cam-PDE 1C
				LOC102551243	apolipoprotein O-like
				RGD1565107	similar to 40S ribosomal protein SA (p40) (34/67 kDa laminin receptor)
				Lsm5	LSM5 homolog, U6 small nuclear RNA associated (S. cerevisiae)
				Avl9	AVL9 homolog (S. cerevisiase)
				Kbtbd2	kelch repeat and BTB (POZ) domain containing 2
				Fkbp9	FK506 binding protein 9
				Nt5c3a	5'-nucleotidase, cytosolic IIIA
				LOC103692137	uncharacterized LOC103692137
				LOC688782	similar to Heterogeneous nuclear ribonucleoprotein A1 (Helix-destabilizing protein) (Single-strand binding protein) (hnRNP core protein A1) (HDP-1) (Topoisomerase-inhibitor suppressed)
				Vom1r65	vomeronasal 1 receptor 4
				Vom1r67	vomeronasal 1 receptor 67
				Vom1r-ps69	vomeronasal 1 receptor pseudogene 69
				Vom1r-ps70	vomeronasal 1 receptor, pseudogene 70
				Vom1r68	vomeronasal 1 receptor 68
				Vom1r69	vomeronasal 1 receptor 69
				LOC100359975	selenoprotein T pseudogene
				Vom1r66	vomeronasal 1 receptor 66
				Vom1r71	vomeronasal 1 receptor 71
				LOC102553321	uncharacterized LOC102553321
				Vom1r72	vomeronasal 1 receptor 72
				Vom1r73	vomeronasal 1 receptor 73
				LOC100912467	vomeronasal type-1 receptor A16-like
				LOC100912229	tubulin gamma-1 chain-like
				Vom1r74	vomeronasal 1 receptor 74
				Vom1r75	vomeronasal 1 receptor 75
				Vom1r76	vomeronasal 1 receptor 76
				LOC689033	hypothetical protein LOC689033
				Vom1r77	vomeronasal 1 receptor 77
				LOC103692143	40S ribosomal protein S6 pseudogene
				LOC103692144	40S ribosomal protein S6 pseudogene
				Vom1r78	vomeronasal 1 receptor 78
				Vom1r79	vomeronasal 1 receptor 79
				Vom1r80	vomeronasal 1 receptor 80
				LOC500147	similar to tubulin, gamma 1
				Vom1r81	vomeronasal 1 receptor 81
				Vom1r-ps72	vomeronasal 1 receptor pseudogene 72
				Vom1r82	vomeronasal 1 receptor 82
				Vom1r-ps73	vomeronasal 1 receptor pseudogene 73
				Vom1r83	vomeronasal 1 receptor 83
				Vom1r84	vomeronasal 1 receptor 84
				Vom1r85	vomeronasal 1 receptor 85
				Vom1r86	vomeronasal 1 receptor 86
				Vom1r-ps74	vomeronasal 1 receptor pseudogene 74
				Vom1r87	vomeronasal 1 receptor 87
				Vom1r-ps111	vomeronasal 1 receptor pseudogene 111
				Vom1r88	vomeronasal 1 receptor 88
				Vopp1	vesicular, overexpressed in cancer, prosurvival protein 1
				Lancl2	LanC lantibiotic synthetase component C-like 2 (bacterial)
				Pigy	phosphatidylinositol glycan anchor biosynthesis, class Y
				Herc6	HECT and RLD domain containing E3 ubiquitin protein ligase family member 6
				LOC500148	ribosomal protein S7 pseudogene
				Ppm1k	protein phosphatase, Mg2+/Mn2+ dependent, 1K
				LOC102546783	60S ribosomal protein L29-like
				Abcg2	ATP-binding cassette, subfamily G (WHITE), member 2
				LOC500149	similar to peptidylprolyl isomerase D
				Herc3	HECT and RLD domain containing E3 ubiquitin protein ligase 3
				Nap1l5	nucleosome assembly protein 1-like 5
				Fam13a	protein FAM13A
				LOC689382	hypothetical protein LOC689382
				LOC100912924	uncharacterized LOC100912924
				LOC102549524	uncharacterized LOC102549524
				LOC102550113	sentrin-specific protease 6-like
				LOC100360451	hypothetical LOC100360451
				Gprin3	GPRIN family member 3
				LOC103692145	uncharacterized LOC103692145
				Snca	synuclein, alpha (non A4 component of amyloid precursor)
				LOC689530	similar to Alpha-enolase (2-phospho-D-glycerate hydro-lyase) (Non-neural enolase) (NNE) (Enolase 1)
				Mmrn1	multimerin 1
				LOC100360545	protein phosphatase 6, catalytic subunit
				Ccser1	coiled-coil serine-rich protein 1
				LOC103692146	uncharacterized LOC103692146
				LOC103692148	developmental pluripotency-associated protein 2 pseudogene
				LOC103692149	axoneme-associated protein mst101(2)-like
				LOC103692147	glutamate receptor ionotropic, delta-2-like
				Hint1-ps1	histidine triad nucleotide binding protein 1, pseudogene 1
				LOC103692150	thyrotropin receptor pseudogene
				LOC682538	Ig kappa chain V-V region L6-like
				LOC682553	Ig kappa chain V-II region RPMI 6410-like
				LOC500161	Ig kappa chain V-V region L6-like
				LOC102553354	Ig kappa chain V-V region MOPC 173B-like
				LOC102553454	Ig kappa chain V-V region L6-like
				LOC102552449	Ig kappa chain V-V region L6-like
				LOC102552552	Ig kappa chain V-V region L6-like
				LOC690006	Ig kappa chain V-V region L6-like
				LOC102553556	Ig kappa chain V-II region RPMI 6410-like
				Grid2	glutamate receptor, ionotropic, delta 2
				Atoh1	atonal homolog 1 (Drosophila)
				LOC689705	hypothetical protein LOC689705
				LOC502786	similar to non-POU domain containing, octamer-binding
				Smarcad1	SWI/SNF-related, matrix-associated actin-dependent regulator of chromatin, subfamily a, containing DEAD/H box 1
				Hpgds	hematopoietic prostaglandin D synthase
				LOC103692151	14-3-3 protein theta pseudogene
				RGD1560028	similar to RIKEN cDNA C130060K24 gene
				Tnip3	TNFAIP3 interacting protein 3
				LOC103692152	uncharacterized LOC103692152
				Ndnf	neuron-derived neurotrophic factor
				Prdm5	PR domain containing 5
				RSA-14-44	RSA-14-44 protein
				LOC100911638	protein lin-28 homolog A-like
				LOC502787	similar to eukaryotic translation initiation factor 4, gamma 1 isoform a
				LOC689832	similar to 60S ribosomal protein L7a
				RGD1564699	similar to High mobility group protein 1 (HMG-1)
				Lin28c	lin-28 homolog C (C. elegans)
				Mad2l1	MAD2 mitotic arrest deficient-like 1
				Vom1r89	vomeronasal 1 receptor 89
				Gng12	guanine nucleotide binding protein (G protein), gamma 12
				LOC103692153	uncharacterized LOC103692153
				Gadd45a	growth arrest and DNA-damage-inducible, alpha
				LOC100912188	uncharacterized LOC100912188
				Serbp1	Serpine1 mRNA binding protein 1
				Il12rb2	interleukin 12 receptor, beta 2
				Il23r	interleukin 23 receptor
				Tacstd2	tumor-associated calcium signal transducer 2
				LOC103690079	interleukin-23 receptor-like
				LOC102549228	histone deacetylase 2-like
				RGD1564861	similar to Ig variable region, light chain
				LOC103692154	uncharacterized LOC103692154
				Rpia	ribose 5-phosphate isomerase A
				LOC102549525	uncharacterized LOC102549525
				Eif2ak3	eukaryotic translation initiation factor 2 alpha kinase 3
				RGD1560163	similar to SPCS2 protein
				Tex37	testis expressed 37
				Foxi3	forkhead box I3
				Thnsl2	threonine synthase-like 2 (S. cerevisiae)
				Fabp1	fatty acid binding protein 1, liver
				Smyd1	SET and MYND domain containing 1
				LOC102549052	low molecular weight phosphotyrosine protein phosphatase-like
				Krcc1	lysine-rich coiled-coil 1
				LOC102552663	uncharacterized LOC102552663
				Cd8b	CD8b molecule
				LOC500198	similar to Tubulin alpha-3 chain (Alpha-tubulin 3)
				Cd8a	CD8 antigen 32 kDa chain
				Rmnd5a	required for meiotic nuclear division 5 homolog A (S. cerevisiae)
				LOC100909974	uncharacterized LOC100909974
				Rnf103	ring finger protein 103
				Chmp3	vacuolar protein sorting 24 homolog
				Kdm3a	lysine (K)-specific demethylase 3A
				Reep1	receptor accessory protein 1
				Mrpl35	mitochondrial ribosomal protein L35
				Immt	inner membrane protein, mitochondrial
				Ptcd3	Pentatricopeptide repeat domain 3
				Polr1a	polymerase (RNA) I polypeptide A
				LOC102552926	uncharacterized LOC102552926
				LOC100361613	hypothetical LOC100361613
				LOC102556495	uncharacterized LOC102556495
				St3gal5	ST3 beta-galactoside alpha-2,3-sialyltransferase 5
				LOC102546367	uncharacterized LOC102546367
				Atoh8	atonal homolog 8 (Drosophila)
				LOC102549599	S-formylglutathione hydrolase-like
				Sftpb	surfactant protein B
				Usp39	ubiquitin specific peptidase 39
				LOC691113	hypothetical protein LOC691113
				Tmem150a	transmembrane protein 150
				Rnf181	ring finger protein 181
				Vamp5	vesicle-associated membrane protein 5
				Vamp8	vesicle-associated membrane protein 8
				Ggcx	peptidyl-glutamate 4-carboxylase
				Mat2a	methionine adenosyltransferase II, alpha
				LOC691161	hypothetical protein LOC691161
				Capg	capping protein (actin filament), gelsolin-like
				Elmod3	ELMO/CED-12 domain containing 3
				LOC102549229	endochitinase 2-like
				Retsat	retinol saturase (all trans retinol 13,14 reductase)
				Tgoln2	trans-golgi network protein 2
				LOC102549526	uncharacterized LOC102549526
				Tcf7l1	transcription factor 7-like 1 (T-cell specific, HMG-box)
				LOC102549702	uncharacterized LOC102549702
				Kcmf1	potassium channel modulatory factor 1
				LOC100359493	thymosin, beta 10-like
				Tmsb10	thymosin, beta 10
				Dnah6	dynein, axonemal, heavy chain 6
				LOC102550335	prohibitin-like
				LOC103692155	uncharacterized LOC103692155
				Suclg1	succinate-CoA ligase, alpha subunit
				LOC103692156	uncharacterized LOC103692156
				Olr822-ps	olfactory receptor pseudogene 822
				RGD1562515	similar to RIKEN cDNA 4931417E11
				LOC103690611	Ig kappa chain V-II region RPMI 6410-like
				LOC102550611	Ig kappa chain V-II region 26-10-like
				LOC361962	Ig kappa chain V-II region RPMI 6410-like
				LOC102551004	Ig kappa chain V-II region RPMI 6410-like
				LOC103692157	Ig kappa chain V-V region L6-like
				LOC682673	Ig kappa chain V-V region L6-like
				LOC500159	Ig kappa chain V-V region L6-like
				LOC682707	Ig kappa chain V-II region RPMI 6410-like
				LOC103692158	Ig kappa chain V-II region RPMI 6410-like
				LOC103692159	Ig kappa chain V-V region L6-like
				LOC103692160	Ig kappa chain V-V region L6-like
				LOC103690612	uncharacterized LOC103690612
				LOC682773	Ig kappa chain V-II region RPMI 6410-like
				LOC103692161	uncharacterized LOC103692161
				LOC102551407	Ig kappa chain V-II region 17S29.1-like
				LOC102551499	Ig kappa chain V-II region 26-10-like
				LOC102551588	Ig kappa chain V-II region 26-10-like
				LOC102551681	Ig kappa chain V-II region VKappa167-like
				LOC103690609	NADH dehydrogenase [ubiquinone] 1 beta subcomplex subunit 3 pseudogene
				LOC362382	Ig kappa chain V-I region HK102-like
				LOC102551948	Ig kappa chain V-II region RPMI 6410-like
				LOC102552048	Ig kappa chain V-II region 26-10-like
				LOC502795	Ig kappa chain V-II region 26-10-like
				LOC102552553	Ig kappa chain V-V region MOPC 173B-like
				LOC102552245	Ig kappa chain V-V region L6-like
				LOC689979	Ig kappa chain V-V region MOPC 173B-like
				RGD1565490	similar to Immunoglobulin kappa-chain VJ precursor
				LOC690215	Ig kappa chain V-I region Lay-like
				LOC102552751	mucin-2-like
				LOC102552846	Ig kappa chain V-II region 26-10-like
				LOC102553070	Ig kappa chain V-I region HK102-like
				LOC102553161	Ig kappa chain V-II region VKappa167-like
				LOC690141	Ig kappa chain V-II region 26-10-like
				LOC102553355	Ig kappa chain V-II region 17S29.1-like
				LOC682830	Ig kappa chain V-II region 26-10-like
				LOC102553635	Ig kappa chain V-II region VKappa167-like
				LOC102553748	Ig kappa chain V-II region 26-10-like
				LOC690149	Ig kappa chain V-II region 17S29.1-like
				LOC500205	similar to polypyrimidine tract binding protein 1 isoform b
				LOC103692162	uncharacterized LOC103692162
				LOC500206	similar to src homology 2 domain-containing transforming protein C1
				LOC100910130	protein FAM50A-like
				LOC103692163	uncharacterized LOC103692163
				Trnas-gcu	transfer RNA serine (anticodon GCU)
				LOC502848	similar to cactin CG1676-PA
				LOC100361176	solute carrier family 25, member 39
				LOC679688	hypothetical protein LOC679688
				LOC102554402	high mobility group protein B1-like
				LOC500375	Ig kappa chain V region S211-like
				LOC684133	Ig kappa chain V-V region HP 123E6-like
				Vom1r-ps76	vomeronasal 1 receptor pseudogene 76
				LOC100361316	hypothetical LOC100361316
				LOC679788	similar to ribosomal protein L6
				Ctnna2	catenin (cadherin associated protein), alpha 2
				LRRTM1	leucine rich repeat transmembrane neuronal 1
				LOC679846	hypothetical protein LOC679846
				Reg3b	regenerating islet-derived 3 beta
				LOC100361595	hypothetical LOC100361595
				Reg3a	regenerating islet-derived 3 alpha
				Reg1a	regenerating islet-derived 1 alpha
				LOC102556035	uncharacterized LOC102556035
				Reg3g	regenerating islet-derived 3 gamma
				LOC102546411	syntaxin-binding protein 3-like
				LOC102556090	uncharacterized LOC102556090
				Lrrtm4	leucine rich repeat transmembrane neuronal 4
				LOC102549600	uncharacterized LOC102549600
				LOC500220	similar to L-lactate dehydrogenase A chain (LDH-A) (LDH muscle subunit) (LDH-M)
				LOC680141	hypothetical protein LOC680141
				LOC502850	similar to mannose-6-phosphate receptor binding protein 1
				LOC680224	similar to Aspartate aminotransferase, mitochondrial precursor (Transaminase A) (Glutamate oxaloacetate transaminase 2)
				LOC100911370	uncharacterized LOC100911370
				Gcfc2	GC-rich sequence DNA-binding factor 2
				Mrpl19	mitochondrial ribosomal protein L19
				Eva1a	eva-1 homolog A
				LOC102547556	uncharacterized LOC102547556
				LOC102547617	peroxiredoxin-6-like
				LOC100911568	ubiquitin-40S ribosomal protein S27a-like
				Tacr1	tachykinin receptor 1
				Pole4	polymerase (DNA-directed), epsilon 4, accessory subunit
				LOC102547728	uncharacterized LOC102547728
				Hk2	hexokinase II
				LOC680364	similar to ribosomal protein S27a
				Sema4f	sema domain, immunoglobulin domain (Ig), transmembrane domain (TM) and short cytoplasmic domain, (semaphorin) 4F
				M1ap	meiosis 1 associated protein
				LOC102549162	60S ribosomal protein L9-like
				Dok1	docking protein 1
				Loxl3	lysyl oxidase-like 3
				Htra2	HtrA serine peptidase 2
				Aup1	ancient ubiquitous protein 1
				Dqx1	ATP-dependent RNA helicase DQX1
				NEWGENE_1595506	T-cell leukemia homeobox 2
				Pcgf1	polycomb group ring finger 1
				Lbx2	ladybird homeobox 2
				Ccdc142	coiled-coil domain containing 142
				Mrpl53	mitochondrial ribosomal protein L53
				LOC100363523	hypothetical LOC100363523
				Gcs1	glucosidase 1
				Wbp1	WW domain binding protein 1
				Ino80b	INO80 complex subunit B
				LOC103692165	rhotekin
				LOC103692166	WD repeat-containing protein 54
				LOC102553194	60S ribosomal protein L7a-like
				LOC103692182	ATP-dependent RNA helicase DQX1-like
				Tlx2	T-cell leukemia homeobox 2
				LOC103692167	polycomb group RING finger protein 1
				LOC103692168	transcription factor LBX2
				LOC103692170	coiled-coil domain-containing protein 142
				LOC103692169	39S ribosomal protein L53, mitochondrial
				LOC103692183	60S ribosomal protein L23 pseudogene
				LOC103692171	mannosyl-oligosaccharide glucosidase
				LOC103692173	WW domain-binding protein 1
				NEWGENE_1562258	INO80 complex subunit B
				Rtkn	rhotekin
				Wdr54	WD repeat domain 54
				LOC500227	hypothetical gene supported by BC079424
				Dctn1	dynactin subunit 1
				LOC102548304	uncharacterized LOC102548304
				Slc4a5	solute carrier family 4, sodium bicarbonate cotransporter, member 5
				LOC103692174	uncharacterized LOC103692174
				Mthfd2	methylenetetrahydrofolate dehydrogenase (NADP+ dependent) 2, methenyltetrahydrofolate cyclohydrolase
				Mob1a	MOB kinase activator 1A
				Bola3	bolA family member 3
				Tet3	tet methylcytosine dioxygenase 3
				LOC102548361	uncharacterized LOC102548361
				Dguok	deoxyguanosine kinase
				Actg2	actin, gamma 2, smooth muscle, enteric
				Stambp	Stam binding protein
				Clec4f	C-type lectin domain family 4, member F
				Cd207	CD207 molecule, langerin
				LOC103692184	glyceraldehyde-3-phosphate dehydrogenase pseudogene
				Vax2	ventral anterior homeobox 2
				Atp6v1b1	ATPase, H transporting, lysosomal V1 subunit B1
				Ankrd53	ankyrin repeat domain 53
				Tex261	testis expressed 261
				LOC102554256	60S ribosomal protein L27-like
				Nagk	N-acetylglucosamine kinase
				Paip2b	poly(A) binding protein interacting protein 2B
				Zfp638	zinc finger protein 638
				LOC502853	similar to 40S ribosomal protein S15 (RIG protein)
				Dysf	dysferlin
				LOC103692175	uncharacterized LOC103692175
				Cyp26b1	cytochrome P450, family 26, subfamily b, polypeptide 1
				Exoc6b	exocyst complex component 6B
				LOC680929	similar to serine/threonine kinase
				LOC102554508	uncharacterized LOC102554508
				LOC102554699	uncharacterized LOC102554699
				LOC102554796	uncharacterized LOC102554796
				Spr	sepiapterin reductase (7,8-dihydrobiopterin:NADP+ oxidoreductase)
				RGD1560795	similar to Sepiapterin reductase (SPR)
				Emx1	empty spiracles homeobox 1
				Sfxn5	sideroflexin 5
				Rab11fip5	RAB11 family interacting protein 5 (class I)
				LOC681041	similar to Argininosuccinate synthase (Citrulline--aspartate ligase)
				Noto	notochord homeobox
				Smyd5	SMYD family member 5
				Pradc1	protease-associated domain containing 1
				Cct7	chaperonin containing Tcp1, subunit 7 (eta)
				Fbxo41	F-box protein 41
				Egr4	early growth response 4
				Alms1	Alstrom syndrome 1
				LOC103692181	nuclease-sensitive element-binding protein 1 pseudogene
				LOC103692176	uncharacterized LOC103692176
				Cml3	camello-like protein 3
				Cml5	camello-like protein 5
				LOC500236	similar to elastin microfibril interfacer 1
				Nat8	N-acetyltransferase 8
				LOC100362629	camello-like 4
				LOC100910829	probable N-acetyltransferase CML2-like
				LOC102556148	probable N-acetyltransferase CML2-like
				Cml1	camello-like 1
				Tprkb	Tp53rk binding protein
				Nat8b	N-acetyltransferase 8B
				Dusp11	dual specificity phosphatase 11 (RNA/RNP complex 1-interacting)
				LOC102549328	uncharacterized LOC102549328
				Figla	folliculogenesis specific basic helix-loop-helix
				LOC102549703	uncharacterized LOC102549703
				Add2	adducin 2 (beta)
				Cml2	camello-like 2
				LOC102549803	probable N-acetyltransferase CML2-like
				LOC103690120	probable N-acetyltransferase CML1
				LOC103690067	EKC/KEOPS complex subunit Tprkb
				LOC103690139	probable N-acetyltransferase CML6
				LOC103690006	RNA/RNP complex-1-interacting phosphatase
				LOC103692177	uncharacterized LOC103692177
				Tgfa	transforming growth factor alpha
				LOC100912595	katanin p80 WD40-containing subunit B1-like
				LOC681376	similar to katanin p80 (WD40-containing) subunit B 1
				Fam136a	family with sequence similarity 136, member A
				Snrpg	small nuclear ribonucleoprotein polypeptide G
				Pcyox1	prenylcysteine oxidase 1
				Trnag-ccc	transfer RNA glycine (anticodon CCC)
				Tia1	TIA1 cytotoxic granule-associated RNA binding protein
				RGD1306746	similar to Hypothetical protein MGC25529
				LOC102554318	uncharacterized LOC102554318
				Pcbp1	poly(rC) binding protein 1
				LOC102554481	uncharacterized LOC102554481
				LOC684976	hypothetical protein LOC684976
				LOC102554372	uncharacterized LOC102554372
				Asprv1	aspartic peptidase, retroviral-like 1
				Mxd1	max dimerization protein 1
				Snrnp27	small nuclear ribonucleoprotein 27 (U4/U6.U5)
				Gmcl1	germ cell-less, spermatogenesis associated 1
				Anxa4	annexin A4
				LOC103692178	uncharacterized LOC103692178
				Aak1	AP2 associated kinase 1
				LOC100360057	ribosomal protein L22-like
				Nfu1	NFU1 iron-sulfur cluster scaffold
				Gfpt1	glutamine fructose-6-phosphate transaminase 1
				LOC102554877	uncharacterized LOC102554877
				Antxr1	anthrax toxin receptor 1
				Gkn2	gastrokine 2
				Gkn1	gastrokine 1
				Gkn3	rCG56028-like
				LOC102554941	uncharacterized LOC102554941
				Bmp10	bone morphogenetic protein 10
				Arhgap25	Rho GTPase activating protein 25
				Prokr1	prokineticin receptor 1
				Vom1r101	vomeronasal 1 receptor 101
				Vom1r102	vomeronasal 1 receptor 102
				Aplf	aprataxin and PNKP like factor
				LOC100362908	hCG20001-like
				LOC100910604	uncharacterized LOC100910604
				Efcc1	EF-hand and coiled-coil domain containing 1
				Gp9	glycoprotein IX (platelet)
				Rab43	RAB43, member RAS oncogene family
				Isy1	ISY1 splicing factor homolog (S. cerevisiae)
				Cnbp	CCHC-type zinc finger, nucleic acid binding protein
				LOC100362958	hypothetical LOC100362958
				LOC103692179	60S ribosomal protein L34 pseudogene
				Copg1	coatomer protein complex, subunit gamma 1
				Hmces	5-hydroxymethylcytosine (hmC) binding, ES cell-specific
				H1fx	H1 histone family, member X
				LOC102552138	uncharacterized LOC102552138
				Rab7a	RAB7A, member RAS oncogene family
				Rpn1	ribophorin I
				LOC685085	similar to 40S ribosomal protein S25
